# Supplementary material for: Gene expression predicts dormant metastatic breast cancer cell phenotype
Source: Breast Cancer Res. 2022 Jan 29;24:10. doi: 10.1186/s13058-022-01503-5 (PMC8800302; doi:10.1186/s13058-022-01503-5)
Supplement: Supplementary file 2 — Additional file 2: Supplementary Table S1: List of differentially expressed genes in DiD+ and DiD− PyMT-Bo1 cells isolated from bone. [file 13058_2022_1503_MOESM2_ESM.xlsx]

## Sheet: Table 1. BASiCS DEG
GeneName	MeanOverall	Mean1	Mean2	MeanFC	MeanLog2FC	ProbDiffMean	ResultDiffMean	ensembl_gene_id	mgi_symbol	gene_biotype
ENSMUSG00000000028	78.828	49.071	112.836	0.433	-1.207	0.885	Reactivated+	ENSMUSG00000000028	Cdc45	protein_coding
ENSMUSG00000000085	65.245	81.862	46.254	1.791	0.841	0.735	Dormant+	ENSMUSG00000000085	Scmh1	protein_coding
ENSMUSG00000000093	0.969	1.721	0.111	15.214	3.927	0.989	Dormant+	ENSMUSG00000000093	Tbx2	protein_coding
ENSMUSG00000000142	0.616	1.06	0.108	9.551	3.256	0.978	Dormant+	ENSMUSG00000000142	Axin2	protein_coding
ENSMUSG00000000154	4.44	7.432	1.021	7.252	2.858	0.994	Dormant+	ENSMUSG00000000154	Slc22a18	protein_coding
ENSMUSG00000000159	4.51	2.883	6.369	0.466	-1.103	0.763	Reactivated+	ENSMUSG00000000159	Igsf5	protein_coding
ENSMUSG00000000194	27.333	18.129	37.852	0.477	-1.068	0.803	Reactivated+	ENSMUSG00000000194	Gpr107	protein_coding
ENSMUSG00000000266	4.891	2.764	7.323	0.381	-1.392	0.872	Reactivated+	ENSMUSG00000000266	Mid2	protein_coding
ENSMUSG00000000275	15.426	21.046	9.003	2.318	1.213	0.856	Dormant+	ENSMUSG00000000275	Trim25	protein_coding
ENSMUSG00000000318	1.65	2.998	0.109	26.225	4.713	0.999	Dormant+	ENSMUSG00000000318	Clec10a	protein_coding
ENSMUSG00000000359	7.288	10.459	3.664	2.823	1.497	0.901	Dormant+	ENSMUSG00000000359	Rem1	protein_coding
ENSMUSG00000000384	12.528	8.269	17.397	0.482	-1.054	0.823	Reactivated+	ENSMUSG00000000384	Tbrg4	protein_coding
ENSMUSG00000000386	2.14	3.269	0.849	3.844	1.943	0.918	Dormant+	ENSMUSG00000000386	Mx1	polymorphic_pseudogene
ENSMUSG00000000392	1.651	3.001	0.108	27.319	4.772	0.999	Dormant+	ENSMUSG00000000392	Fap	protein_coding
ENSMUSG00000000409	1.305	2.356	0.103	21.864	4.45	0.995	Dormant+	ENSMUSG00000000409	Lck	protein_coding
ENSMUSG00000000420	575.205	430.356	740.747	0.581	-0.782	0.803	Reactivated+	ENSMUSG00000000420	Galnt1	protein_coding
ENSMUSG00000000555	314.435	225.688	415.859	0.538	-0.894	0.837	Reactivated+	ENSMUSG00000000555	Itga5	protein_coding
ENSMUSG00000000561	169.999	106.852	242.167	0.44	-1.183	0.966	Reactivated+	ENSMUSG00000000561	Wdr77	protein_coding
ENSMUSG00000000568	139.998	107.022	177.685	0.6	-0.738	0.725	Reactivated+	ENSMUSG00000000568	Hnrnpd	protein_coding
ENSMUSG00000000594	28.303	42.951	11.562	3.747	1.906	0.986	Dormant+	ENSMUSG00000000594	Gm2a	protein_coding
ENSMUSG00000000682	2.148	3.421	0.692	4.925	2.3	0.956	Dormant+	ENSMUSG00000000682	Cd52	protein_coding
ENSMUSG00000000686	0.873	1.542	0.108	14.016	3.809	0.985	Dormant+	ENSMUSG00000000686	Abhd15	protein_coding
ENSMUSG00000000706	1.094	1.713	0.387	4.441	2.151	0.916	Dormant+	ENSMUSG00000000706	Btn1a1	protein_coding
ENSMUSG00000000732	0.987	1.76	0.104	15.929	3.994	0.992	Dormant+	ENSMUSG00000000732	Icosl	protein_coding
ENSMUSG00000000776	25.887	16.828	36.24	0.461	-1.118	0.844	Reactivated+	ENSMUSG00000000776	Polr3d	protein_coding
ENSMUSG00000000811	11.792	16.967	5.876	2.886	1.529	0.914	Dormant+	ENSMUSG00000000811	Txnrd3	protein_coding
ENSMUSG00000000934	4.968	2.345	7.967	0.291	-1.78	0.918	Reactivated+	ENSMUSG00000000934	Top1mt	protein_coding
ENSMUSG00000000958	4.578	7.262	1.51	4.754	2.249	0.955	Dormant+	ENSMUSG00000000958	Slc7a7	protein_coding
ENSMUSG00000001014	2.041	2.986	0.961	3.171	1.665	0.88	Dormant+	ENSMUSG00000001014	Icam4	protein_coding
ENSMUSG00000001062	9.346	12.776	5.426	2.394	1.259	0.803	Dormant+	ENSMUSG00000001062	Vps9d1	protein_coding
ENSMUSG00000001123	224.675	308.237	129.176	2.382	1.252	0.954	Dormant+	ENSMUSG00000001123	Lgals9	protein_coding
ENSMUSG00000001128	15.907	26.939	3.299	8.038	3.007	0.997	Dormant+	ENSMUSG00000001128	Cfp	protein_coding
ENSMUSG00000001166	3.036	4.29	1.604	2.634	1.397	0.837	Dormant+	ENSMUSG00000001166	Oas1c	protein_coding
ENSMUSG00000001173	22.118	29.567	13.605	2.149	1.103	0.826	Dormant+	ENSMUSG00000001173	Ocrl	protein_coding
ENSMUSG00000001228	65.437	28.601	107.536	0.269	-1.896	0.988	Reactivated+	ENSMUSG00000001228	Uhrf1	protein_coding
ENSMUSG00000001240	2.285	3.25	1.182	2.754	1.461	0.832	Dormant+	ENSMUSG00000001240	Ramp2	protein_coding
ENSMUSG00000001270	35.345	47.253	21.735	2.165	1.115	0.816	Dormant+	ENSMUSG00000001270	Ckb	protein_coding
ENSMUSG00000001281	88.779	40.545	143.903	0.281	-1.833	0.984	Reactivated+	ENSMUSG00000001281	Itgb7	protein_coding
ENSMUSG00000001300	15.968	9.765	23.057	0.424	-1.238	0.869	Reactivated+	ENSMUSG00000001300	Efnb2	protein_coding
ENSMUSG00000001305	111.225	78.309	148.844	0.531	-0.914	0.866	Reactivated+	ENSMUSG00000001305	Rrp15	protein_coding
ENSMUSG00000001348	4.256	5.869	2.412	2.375	1.248	0.79	Dormant+	ENSMUSG00000001348	Acp5	protein_coding
ENSMUSG00000001403	95.92	62.994	133.549	0.473	-1.079	0.814	Reactivated+	ENSMUSG00000001403	Ube2c	protein_coding
ENSMUSG00000001435	1226.35	827.748	1681.9	0.493	-1.019	0.919	Reactivated+	ENSMUSG00000001435	Col18a1	protein_coding
ENSMUSG00000001473	1770.64	1275.47	2336.55	0.548	-0.868	0.825	Reactivated+	ENSMUSG00000001473	Tubb6	protein_coding
ENSMUSG00000001506	1.492	2.701	0.11	23.976	4.584	0.997	Dormant+	ENSMUSG00000001506	Col1a1	protein_coding
ENSMUSG00000001507	242.378	158.113	338.681	0.468	-1.095	0.949	Reactivated+	ENSMUSG00000001507	Itga3	protein_coding
ENSMUSG00000001510	11.074	14.52	7.136	2.042	1.03	0.743	Dormant+	ENSMUSG00000001510	Dlx3	protein_coding
ENSMUSG00000001517	40.602	27.37	55.723	0.489	-1.032	0.775	Reactivated+	ENSMUSG00000001517	Foxm1	protein_coding
ENSMUSG00000001525	975.89	700.841	1290.23	0.544	-0.878	0.836	Reactivated+	ENSMUSG00000001525	Tubb5	protein_coding
ENSMUSG00000001542	10.256	13.309	6.767	1.945	0.96	0.751	Dormant+	ENSMUSG00000001542	Ell2	protein_coding
ENSMUSG00000001552	77.565	103.826	47.553	2.201	1.138	0.846	Dormant+	ENSMUSG00000001552	Jup	protein_coding
ENSMUSG00000001622	1.741	2.352	1.042	2.244	1.166	0.774	Dormant+	ENSMUSG00000001622	Csn3	protein_coding
ENSMUSG00000001632	16.634	9.687	24.574	0.398	-1.33	0.877	Reactivated+	ENSMUSG00000001632	Brpf1	protein_coding
ENSMUSG00000001663	1.667	3.031	0.107	27.334	4.773	0.996	Dormant+	ENSMUSG00000001663	Gstt1	protein_coding
ENSMUSG00000001665	4.801	6.41	2.962	2.216	1.148	0.767	Dormant+	ENSMUSG00000001665	Gstt3	protein_coding
ENSMUSG00000001741	1.63	2.917	0.16	17.904	4.162	0.997	Dormant+	ENSMUSG00000001741	Il16	protein_coding
ENSMUSG00000001763	0.688	1.196	0.107	10.963	3.455	0.976	Dormant+	ENSMUSG00000001763	Tspan33	protein_coding
ENSMUSG00000001768	62.482	86.077	35.515	2.399	1.262	0.898	Dormant+	ENSMUSG00000001768	Rin2	protein_coding
ENSMUSG00000001785	112.02	73.865	155.626	0.477	-1.068	0.924	Reactivated+	ENSMUSG00000001785	Pwp1	protein_coding
ENSMUSG00000001827	0.837	1.475	0.107	13.594	3.765	0.984	Dormant+	ENSMUSG00000001827	Folr1	protein_coding
ENSMUSG00000001918	128.627	87.26	175.903	0.494	-1.017	0.878	Reactivated+	ENSMUSG00000001918	Slc1a5	protein_coding
ENSMUSG00000001986	2.428	1.588	3.387	0.464	-1.109	0.741	Reactivated+	ENSMUSG00000001986	Gria3	protein_coding
ENSMUSG00000002032	0.669	1.161	0.107	10.217	3.353	0.979	Dormant+	ENSMUSG00000002032	Tmem25	protein_coding
ENSMUSG00000002055	26.005	15.375	38.153	0.403	-1.312	0.85	Reactivated+	ENSMUSG00000002055	Spag5	protein_coding
ENSMUSG00000002108	1.727	3.141	0.11	28.014	4.808	0.998	Dormant+	ENSMUSG00000002108	Nr1h3	protein_coding
ENSMUSG00000002111	4.487	8.317	0.11	73.808	6.206	1	Dormant+	ENSMUSG00000002111	Spi1	protein_coding
ENSMUSG00000002204	1.134	2.031	0.109	17.733	4.148	0.99	Dormant+	ENSMUSG00000002204	Napsa	protein_coding
ENSMUSG00000002289	228.579	293.538	154.34	1.882	0.913	0.786	Dormant+	ENSMUSG00000002289	Angptl4	protein_coding
ENSMUSG00000002320	174.153	120.175	235.842	0.512	-0.967	0.866	Reactivated+	ENSMUSG00000002320	Tm9sf1	protein_coding
ENSMUSG00000002346	2.187	3.066	1.182	2.58	1.367	0.828	Dormant+	ENSMUSG00000002346	Slc25a42	protein_coding
ENSMUSG00000002475	4.688	6.524	2.589	2.507	1.326	0.836	Dormant+	ENSMUSG00000002475	Abhd3	protein_coding
ENSMUSG00000002602	722.56	509.527	966.026	0.528	-0.922	0.898	Reactivated+	ENSMUSG00000002602	Axl	protein_coding
ENSMUSG00000002625	59.733	76.04	41.097	1.837	0.877	0.742	Dormant+	ENSMUSG00000002625	Akap8l	protein_coding
ENSMUSG00000002668	0.977	1.73	0.117	14.665	3.874	0.992	Dormant+	ENSMUSG00000002668	Dennd1c	protein_coding
ENSMUSG00000002699	3.303	5.752	0.504	11.47	3.52	0.998	Dormant+	ENSMUSG00000002699	Lcp2	protein_coding
ENSMUSG00000002718	143.879	79.957	216.933	0.365	-1.454	0.975	Reactivated+	ENSMUSG00000002718	Cse1l	protein_coding
ENSMUSG00000002769	0.681	1.185	0.106	10.64	3.411	0.981	Dormant+	ENSMUSG00000002769	Gnmt	protein_coding
ENSMUSG00000002781	3.094	1.524	4.889	0.317	-1.658	0.901	Reactivated+	ENSMUSG00000002781	Tmem143	protein_coding
ENSMUSG00000002804	23.665	32.484	13.586	2.394	1.26	0.905	Dormant+	ENSMUSG00000002804	Nudt14	protein_coding
ENSMUSG00000002814	11.306	5.709	17.703	0.321	-1.638	0.924	Reactivated+	ENSMUSG00000002814	Top3a	protein_coding
ENSMUSG00000002835	41.069	24.563	59.932	0.413	-1.276	0.864	Reactivated+	ENSMUSG00000002835	Chaf1a	protein_coding
ENSMUSG00000002844	106.439	78.513	138.354	0.564	-0.826	0.726	Reactivated+	ENSMUSG00000002844	Adprh	protein_coding
ENSMUSG00000002847	2.222	3.466	0.8	4.358	2.124	0.939	Dormant+	ENSMUSG00000002847	Pla1a	protein_coding
ENSMUSG00000002870	189.837	98.021	294.769	0.332	-1.59	0.98	Reactivated+	ENSMUSG00000002870	Mcm2	protein_coding
ENSMUSG00000002885	4.016	6.723	0.922	7.272	2.862	0.988	Dormant+	ENSMUSG00000002885	Adgre5	protein_coding
ENSMUSG00000002900	259.703	172.824	358.994	0.485	-1.045	0.927	Reactivated+	ENSMUSG00000002900	Lamb1	protein_coding
ENSMUSG00000002944	5.94	9.651	1.698	5.498	2.459	0.984	Dormant+	ENSMUSG00000002944	Cd36	protein_coding
ENSMUSG00000002957	167.42	119.778	221.867	0.544	-0.878	0.819	Reactivated+	ENSMUSG00000002957	Ap2a2	protein_coding
ENSMUSG00000002980	0.946	1.676	0.111	14.618	3.87	0.99	Dormant+	ENSMUSG00000002980	Bcam	protein_coding
ENSMUSG00000002985	169.204	301	18.579	16.624	4.055	1	Dormant+	ENSMUSG00000002985	Apoe	protein_coding
ENSMUSG00000002992	1.161	2.079	0.112	17.918	4.163	0.993	Dormant+	ENSMUSG00000002992	Apoc2	protein_coding
ENSMUSG00000002996	154.361	198.063	104.417	1.89	0.918	0.797	Dormant+	ENSMUSG00000002996	Hbp1	protein_coding
ENSMUSG00000003068	13.1	17.433	8.148	2.175	1.121	0.812	Dormant+	ENSMUSG00000003068	Stk11	protein_coding
ENSMUSG00000003099	128.024	93.864	167.063	0.564	-0.827	0.742	Reactivated+	ENSMUSG00000003099	Ppp5c	protein_coding
ENSMUSG00000003119	4.26	6.557	1.634	4.055	2.02	0.988	Dormant+	ENSMUSG00000003119	Cdk12	protein_coding
ENSMUSG00000003134	0.774	0.228	1.398	0.168	-2.57	0.962	Reactivated+	ENSMUSG00000003134	Tbc1d8	protein_coding
ENSMUSG00000003135	34.297	21.776	48.607	0.448	-1.157	0.895	Reactivated+	ENSMUSG00000003135	Cnot11	protein_coding
ENSMUSG00000003154	10.629	15.596	4.951	3.123	1.643	0.939	Dormant+	ENSMUSG00000003154	Foxj2	protein_coding
ENSMUSG00000003206	2.214	4.05	0.115	34.458	5.107	1	Dormant+	ENSMUSG00000003206	Ebi3	protein_coding
ENSMUSG00000003273	0.744	1.301	0.107	11.93	3.577	0.984	Dormant+	ENSMUSG00000003273	Car11	protein_coding
ENSMUSG00000003283	3.442	5.157	1.482	3.451	1.787	0.914	Dormant+	ENSMUSG00000003283	Hck	protein_coding
ENSMUSG00000003363	142.762	217.204	57.685	3.779	1.918	0.999	Dormant+	ENSMUSG00000003363	Pld3	protein_coding
ENSMUSG00000003378	1.162	1.893	0.327	5.705	2.512	0.953	Dormant+	ENSMUSG00000003378	Grik5	protein_coding
ENSMUSG00000003379	0.605	1.04	0.108	9.404	3.233	0.967	Dormant+	ENSMUSG00000003379	Cd79a	protein_coding
ENSMUSG00000003382	4.352	5.955	2.519	2.383	1.253	0.799	Dormant+	ENSMUSG00000003382	Etv3	protein_coding
ENSMUSG00000003411	70.595	41.457	103.897	0.397	-1.334	0.959	Reactivated+	ENSMUSG00000003411	Rab3b	protein_coding
ENSMUSG00000003420	79.819	116.708	37.66	3.111	1.637	0.977	Dormant+	ENSMUSG00000003420	Fcgrt	protein_coding
ENSMUSG00000003435	152.779	109.704	202.007	0.544	-0.879	0.805	Reactivated+	ENSMUSG00000003435	Supt5	protein_coding
ENSMUSG00000003438	219.349	167.057	279.113	0.6	-0.738	0.735	Reactivated+	ENSMUSG00000003438	Timm50	protein_coding
ENSMUSG00000003477	15.368	27.71	1.263	22.156	4.47	1	Dormant+	ENSMUSG00000003477	Inmt	protein_coding
ENSMUSG00000003484	1.026	1.83	0.108	16.621	4.055	0.991	Dormant+	ENSMUSG00000003484	Cyp4f18	protein_coding
ENSMUSG00000003518	4.42	5.931	2.693	2.195	1.134	0.812	Dormant+	ENSMUSG00000003518	Dusp3	protein_coding
ENSMUSG00000003526	4.379	2.776	6.21	0.452	-1.145	0.78	Reactivated+	ENSMUSG00000003526	Prodh	protein_coding
ENSMUSG00000003528	135.824	175.357	90.643	1.919	0.94	0.825	Dormant+	ENSMUSG00000003528	Slc25a1	protein_coding
ENSMUSG00000003546	14.413	19.416	8.696	2.245	1.166	0.8	Dormant+	ENSMUSG00000003546	Klc4	protein_coding
ENSMUSG00000003549	125.819	92.608	163.774	0.567	-0.819	0.808	Reactivated+	ENSMUSG00000003549	Ercc1	protein_coding
ENSMUSG00000003585	0.475	0.119	0.882	0.145	-2.789	0.92	Reactivated+	ENSMUSG00000003585	Sec14l2	protein_coding
ENSMUSG00000003617	624.672	808.456	414.634	1.963	0.973	0.815	Dormant+	ENSMUSG00000003617	Cp	protein_coding
ENSMUSG00000003644	41.457	26.136	58.966	0.442	-1.178	0.834	Reactivated+	ENSMUSG00000003644	Rps6ka1	protein_coding
ENSMUSG00000003868	250.731	152.208	363.328	0.419	-1.253	0.989	Reactivated+	ENSMUSG00000003868	Ruvbl2	protein_coding
ENSMUSG00000003992	74.209	102.83	41.501	2.48	1.31	0.919	Dormant+	ENSMUSG00000003992	Ssbp2	protein_coding
ENSMUSG00000004018	39.765	26.949	54.412	0.497	-1.009	0.835	Reactivated+	ENSMUSG00000004018	Fancl	protein_coding
ENSMUSG00000004044	19.048	24.446	12.879	1.919	0.941	0.744	Dormant+	ENSMUSG00000004044	Cavin1	protein_coding
ENSMUSG00000004071	43.32	62.354	21.567	2.906	1.539	0.955	Dormant+	ENSMUSG00000004071	Cdip1	protein_coding
ENSMUSG00000004098	3.137	5.168	0.816	6.409	2.68	0.984	Dormant+	ENSMUSG00000004098	Col5a3	protein_coding
ENSMUSG00000004099	70.65	44.84	100.148	0.449	-1.155	0.87	Reactivated+	ENSMUSG00000004099	Dnmt1	protein_coding
ENSMUSG00000004105	925.673	457.847	1460.33	0.314	-1.669	1	Reactivated+	ENSMUSG00000004105	Angptl2	protein_coding
ENSMUSG00000004266	9.593	15.658	2.663	5.889	2.558	0.989	Dormant+	ENSMUSG00000004266	Ptpn6	protein_coding
ENSMUSG00000004267	0.947	1.627	0.17	9.361	3.227	0.98	Dormant+	ENSMUSG00000004267	Eno2	protein_coding
ENSMUSG00000004356	9.231	6.196	12.699	0.48	-1.059	0.765	Reactivated+	ENSMUSG00000004356	Utp20	protein_coding
ENSMUSG00000004359	7.273	11.775	2.127	5.518	2.464	0.978	Dormant+	ENSMUSG00000004359	Spic	protein_coding
ENSMUSG00000004360	1.101	1.495	0.652	2.331	1.221	0.77	Dormant+	ENSMUSG00000004360	9330159F19Rik	protein_coding
ENSMUSG00000004371	1.559	2.541	0.437	5.713	2.514	0.972	Dormant+	ENSMUSG00000004371	Il11	protein_coding
ENSMUSG00000004500	2.669	3.922	1.235	3.192	1.675	0.885	Dormant+	ENSMUSG00000004500	Zfp324	protein_coding
ENSMUSG00000004508	3.447	6.357	0.12	51.63	5.69	1	Dormant+	ENSMUSG00000004508	Gab2	protein_coding
ENSMUSG00000004552	3.318	5.139	1.238	4.117	2.041	0.94	Dormant+	ENSMUSG00000004552	Ctse	protein_coding
ENSMUSG00000004558	2.734	1.52	4.122	0.383	-1.383	0.83	Reactivated+	ENSMUSG00000004558	Ndrg2	protein_coding
ENSMUSG00000004609	4.461	6.01	2.691	2.227	1.155	0.768	Dormant+	ENSMUSG00000004609	Cd33	protein_coding
ENSMUSG00000004631	24.079	32.165	14.839	2.169	1.117	0.819	Dormant+	ENSMUSG00000004631	Sgce	protein_coding
ENSMUSG00000004633	0.617	1.062	0.108	9.546	3.255	0.972	Dormant+	ENSMUSG00000004633	Chn2	protein_coding
ENSMUSG00000004661	1.577	0.249	3.095	0.08	-3.647	0.984	Reactivated+	ENSMUSG00000004661	Arid3b	protein_coding
ENSMUSG00000004730	4.189	6.324	1.75	3.652	1.869	0.914	Dormant+	ENSMUSG00000004730	Adgre1	protein_coding
ENSMUSG00000004791	9.912	13.097	6.273	2.085	1.06	0.747	Dormant+	ENSMUSG00000004791	Pgf	protein_coding
ENSMUSG00000004814	0.725	1.266	0.107	11.334	3.503	0.983	Dormant+	ENSMUSG00000004814	Ccl24	protein_coding
ENSMUSG00000004815	2.925	1.824	4.183	0.441	-1.182	0.773	Reactivated+	ENSMUSG00000004815	Dgkq	protein_coding
ENSMUSG00000004837	2.522	3.494	1.411	2.443	1.289	0.801	Dormant+	ENSMUSG00000004837	Grap	protein_coding
ENSMUSG00000004864	1.32	2.38	0.109	21.007	4.393	0.994	Dormant+	ENSMUSG00000004864	Mapk13	protein_coding
ENSMUSG00000004894	0.85	1.498	0.109	13.056	3.707	0.987	Dormant+	ENSMUSG00000004894	Hapln2	protein_coding
ENSMUSG00000004929	97.43	59.827	140.404	0.425	-1.236	0.929	Reactivated+	ENSMUSG00000004929	Thop1	protein_coding
ENSMUSG00000004933	1.089	1.948	0.108	17.932	4.164	0.994	Dormant+	ENSMUSG00000004933	Matk	protein_coding
ENSMUSG00000005089	0.686	0.13	1.32	0.103	-3.284	0.98	Reactivated+	ENSMUSG00000005089	Slc1a2	protein_coding
ENSMUSG00000005103	1110.89	817.133	1446.6	0.568	-0.815	0.815	Reactivated+	ENSMUSG00000005103	Wdr1	protein_coding
ENSMUSG00000005142	59.914	78.379	38.812	2.008	1.006	0.78	Dormant+	ENSMUSG00000005142	Man2b1	protein_coding
ENSMUSG00000005233	36.883	21.587	54.365	0.403	-1.312	0.881	Reactivated+	ENSMUSG00000005233	Spc25	protein_coding
ENSMUSG00000005237	0.675	1.175	0.104	11.177	3.482	0.981	Dormant+	ENSMUSG00000005237	Dnah2	protein_coding
ENSMUSG00000005267	3.103	1.376	5.078	0.268	-1.899	0.925	Reactivated+	ENSMUSG00000005267	Zfp287	protein_coding
ENSMUSG00000005371	19.83	26.937	11.707	2.293	1.197	0.9	Dormant+	ENSMUSG00000005371	Fbxo11	protein_coding
ENSMUSG00000005410	157.757	69.514	258.607	0.266	-1.909	0.993	Reactivated+	ENSMUSG00000005410	Mcm5	protein_coding
ENSMUSG00000005413	63.832	100.901	21.468	4.734	2.243	0.988	Dormant+	ENSMUSG00000005413	Hmox1	protein_coding
ENSMUSG00000005470	46.705	25.991	70.379	0.375	-1.414	0.918	Reactivated+	ENSMUSG00000005470	Asf1b	protein_coding
ENSMUSG00000005481	403.461	283.612	540.433	0.525	-0.929	0.853	Reactivated+	ENSMUSG00000005481	Ddx39a	protein_coding
ENSMUSG00000005501	14.195	9.172	19.935	0.466	-1.101	0.801	Reactivated+	ENSMUSG00000005501	Usp40	protein_coding
ENSMUSG00000005580	1.589	2.193	0.9	2.44	1.287	0.799	Dormant+	ENSMUSG00000005580	Adcy9	protein_coding
ENSMUSG00000005610	930.549	682.336	1214.22	0.564	-0.827	0.822	Reactivated+	ENSMUSG00000005610	Eif4g2	protein_coding
ENSMUSG00000005611	0.855	1.508	0.109	13.792	3.786	0.977	Dormant+	ENSMUSG00000005611	Irag1	protein_coding
ENSMUSG00000005621	10.565	14.105	6.52	2.218	1.15	0.779	Dormant+	ENSMUSG00000005621	Zfp592	protein_coding
ENSMUSG00000005674	21.803	13.974	30.751	0.455	-1.136	0.851	Reactivated+	ENSMUSG00000005674	Tomm40l	protein_coding
ENSMUSG00000005882	26.178	16.42	37.33	0.443	-1.175	0.855	Reactivated+	ENSMUSG00000005882	Uqcc1	protein_coding
ENSMUSG00000005947	0.955	1.7	0.102	15.96	3.996	0.991	Dormant+	ENSMUSG00000005947	Itgae	protein_coding
ENSMUSG00000005951	2.437	3.336	1.41	2.35	1.233	0.768	Dormant+	ENSMUSG00000005951	Shpk	protein_coding
ENSMUSG00000005958	6.337	11.03	0.974	11.313	3.5	0.999	Dormant+	ENSMUSG00000005958	Ephb3	protein_coding
ENSMUSG00000005968	22.097	14.509	30.77	0.481	-1.055	0.782	Reactivated+	ENSMUSG00000005968	Tuft1	protein_coding
ENSMUSG00000005980	1.063	0.712	1.464	0.469	-1.094	0.739	Reactivated+	ENSMUSG00000005980	Dnase1	protein_coding
ENSMUSG00000005983	5.53	7.206	3.613	2.013	1.009	0.731	Dormant+	ENSMUSG00000005983	1700037C18Rik	protein_coding
ENSMUSG00000006127	206.258	268.692	134.905	1.993	0.995	0.875	Dormant+	ENSMUSG00000006127	Inpp5k	protein_coding
ENSMUSG00000006205	1352.31	853.266	1922.65	0.445	-1.169	0.996	Reactivated+	ENSMUSG00000006205	Htra1	protein_coding
ENSMUSG00000006216	0.725	1.263	0.11	11.472	3.52	0.983	Dormant+	ENSMUSG00000006216	Clcnkb	protein_coding
ENSMUSG00000006235	3.002	5.529	0.114	47.018	5.555	1	Dormant+	ENSMUSG00000006235	Epor	protein_coding
ENSMUSG00000006262	12.103	16.885	6.637	2.549	1.35	0.941	Dormant+	ENSMUSG00000006262	Mob1b	protein_coding
ENSMUSG00000006313	0.745	1.303	0.108	11.971	3.581	0.98	Dormant+	ENSMUSG00000006313	Upk1a	protein_coding
ENSMUSG00000006344	0.87	1.538	0.107	13.891	3.796	0.988	Dormant+	ENSMUSG00000006344	Ggt5	protein_coding
ENSMUSG00000006362	0.665	1.15	0.11	10.15	3.343	0.976	Dormant+	ENSMUSG00000006362	Cbfa2t3	protein_coding
ENSMUSG00000006456	80.868	55.214	110.187	0.501	-0.998	0.851	Reactivated+	ENSMUSG00000006456	Rbm14	protein_coding
ENSMUSG00000006464	1.326	2.068	0.479	4.341	2.118	0.923	Dormant+	ENSMUSG00000006464	Bbs1	protein_coding
ENSMUSG00000006494	12.635	17.354	7.242	2.435	1.284	0.847	Dormant+	ENSMUSG00000006494	Pdk1	protein_coding
ENSMUSG00000006519	41.061	58.068	21.625	2.693	1.429	0.907	Dormant+	ENSMUSG00000006519	Cyba	protein_coding
ENSMUSG00000006574	2.09	3.827	0.106	35.215	5.138	0.999	Dormant+	ENSMUSG00000006574	Slc4a1	protein_coding
ENSMUSG00000006576	2.646	3.859	1.26	3.004	1.587	0.873	Dormant+	ENSMUSG00000006576	Slc4a3	protein_coding
ENSMUSG00000006585	39.346	25.057	55.675	0.44	-1.185	0.837	Reactivated+	ENSMUSG00000006585	Cdt1	protein_coding
ENSMUSG00000006638	4.838	6.426	3.022	2.099	1.07	0.767	Dormant+	ENSMUSG00000006638	Abhd1	polymorphic_pseudogene
ENSMUSG00000006675	2.643	4.353	0.688	6.363	2.67	0.983	Dormant+	ENSMUSG00000006675	P4htm	protein_coding
ENSMUSG00000006678	71.471	38.041	109.676	0.349	-1.517	0.967	Reactivated+	ENSMUSG00000006678	Pola1	protein_coding
ENSMUSG00000006715	77.678	50.903	108.277	0.466	-1.1	0.876	Reactivated+	ENSMUSG00000006715	Gmnn	protein_coding
ENSMUSG00000006784	0.868	0.336	1.477	0.227	-2.139	0.909	Reactivated+	ENSMUSG00000006784	Odad4	protein_coding
ENSMUSG00000007030	1.174	1.774	0.489	3.604	1.85	0.884	Dormant+	ENSMUSG00000007030	Vwa7	protein_coding
ENSMUSG00000007033	0.633	1.093	0.107	9.609	3.264	0.977	Dormant+	ENSMUSG00000007033	Hspa1l	protein_coding
ENSMUSG00000007038	24.032	35.993	10.362	3.476	1.798	0.975	Dormant+	ENSMUSG00000007038	Neu1	protein_coding
ENSMUSG00000007338	56.477	40.427	74.819	0.544	-0.879	0.76	Reactivated+	ENSMUSG00000007338	Mrpl49	protein_coding
ENSMUSG00000007476	6.056	7.878	3.974	1.99	0.993	0.727	Dormant+	ENSMUSG00000007476	Lrrc8a	protein_coding
ENSMUSG00000007670	13.658	9.537	18.367	0.522	-0.938	0.776	Reactivated+	ENSMUSG00000007670	Khsrp	protein_coding
ENSMUSG00000007682	1.652	3.004	0.106	27.573	4.785	0.999	Dormant+	ENSMUSG00000007682	Dio2	protein_coding
ENSMUSG00000007837	4.161	5.852	2.229	2.602	1.379	0.847	Dormant+	ENSMUSG00000007837	Prrg2	protein_coding
ENSMUSG00000007872	868.003	1211.82	475.073	2.561	1.357	0.974	Dormant+	ENSMUSG00000007872	Id3	protein_coding
ENSMUSG00000007888	2.382	4.37	0.109	38.79	5.278	0.999	Dormant+	ENSMUSG00000007888	Crlf1	protein_coding
ENSMUSG00000008090	23.982	34.727	11.701	2.947	1.559	0.931	Dormant+	ENSMUSG00000008090	Fgfrl1	protein_coding
ENSMUSG00000008153	0.638	1.102	0.107	10.037	3.327	0.974	Dormant+	ENSMUSG00000008153	Clstn3	protein_coding
ENSMUSG00000008167	55.227	73.938	33.842	2.171	1.118	0.836	Dormant+	ENSMUSG00000008167	Fbxw9	protein_coding
ENSMUSG00000008307	0.706	1.144	0.204	5.522	2.465	0.947	Dormant+	ENSMUSG00000008307	1700109H08Rik	protein_coding
ENSMUSG00000008435	2.33	3.298	1.223	2.723	1.445	0.853	Dormant+	ENSMUSG00000008435	Rdh13	protein_coding
ENSMUSG00000008438	0.669	0.116	1.302	0.098	-3.353	0.949	Reactivated+	ENSMUSG00000008438	Adam21	protein_coding
ENSMUSG00000008489	0.542	0.115	1.03	0.122	-3.037	0.954	Reactivated+	ENSMUSG00000008489	Elavl2	protein_coding
ENSMUSG00000008540	20.405	27.35	12.469	2.206	1.141	0.793	Dormant+	ENSMUSG00000008540	Mgst1	protein_coding
ENSMUSG00000008822	12.135	15.192	8.641	1.748	0.806	0.741	Dormant+	ENSMUSG00000008822	Acyp1	protein_coding
ENSMUSG00000008843	1.011	1.798	0.111	15.881	3.989	0.987	Dormant+	ENSMUSG00000008843	Cldn13	protein_coding
ENSMUSG00000008845	6.444	9.636	2.795	3.403	1.767	0.931	Dormant+	ENSMUSG00000008845	Cd163	protein_coding
ENSMUSG00000009145	0.602	1.035	0.107	9.39	3.231	0.978	Dormant+	ENSMUSG00000009145	Dqx1	protein_coding
ENSMUSG00000009185	3.489	6.446	0.109	56.445	5.819	1	Dormant+	ENSMUSG00000009185	Ccl8	protein_coding
ENSMUSG00000009281	0.615	1.058	0.109	9.464	3.242	0.974	Dormant+	ENSMUSG00000009281	Rarres2	protein_coding
ENSMUSG00000009292	2.531	4.654	0.105	44.463	5.475	1	Dormant+	ENSMUSG00000009292	Trpm2	protein_coding
ENSMUSG00000009394	0.62	0.12	1.191	0.108	-3.21	0.948	Reactivated+	ENSMUSG00000009394	Syn2	protein_coding
ENSMUSG00000009566	50.041	16.973	87.834	0.195	-2.362	0.997	Reactivated+	ENSMUSG00000009566	Fpgs	protein_coding
ENSMUSG00000009628	0.656	1.135	0.109	10.141	3.342	0.977	Dormant+	ENSMUSG00000009628	Tex15	protein_coding
ENSMUSG00000009687	352.75	267.656	450.001	0.595	-0.748	0.803	Reactivated+	ENSMUSG00000009687	Fxyd5	protein_coding
ENSMUSG00000009731	3.538	5.52	1.273	4.342	2.118	0.942	Dormant+	ENSMUSG00000009731	Kcnd1	protein_coding
ENSMUSG00000010021	0.62	1.068	0.108	9.463	3.242	0.976	Dormant+	ENSMUSG00000010021	Kif19a	protein_coding
ENSMUSG00000010051	4.774	7.313	1.873	3.876	1.955	0.946	Dormant+	ENSMUSG00000010051	Hyal1	protein_coding
ENSMUSG00000010290	14.81	10.316	19.947	0.52	-0.944	0.725	Reactivated+	ENSMUSG00000010290	AI597479	protein_coding
ENSMUSG00000010307	10.762	16.531	4.168	3.986	1.995	0.965	Dormant+	ENSMUSG00000010307	Tmem86a	protein_coding
ENSMUSG00000010517	211.219	157.138	273.026	0.576	-0.796	0.778	Reactivated+	ENSMUSG00000010517	Faf1	protein_coding
ENSMUSG00000010607	36.823	46.63	25.615	1.82	0.864	0.814	Dormant+	ENSMUSG00000010607	Pigyl	protein_coding
ENSMUSG00000010755	134.422	79.373	197.334	0.401	-1.318	0.969	Reactivated+	ENSMUSG00000010755	Cars	protein_coding
ENSMUSG00000010830	27.266	37.891	15.124	2.507	1.326	0.887	Dormant+	ENSMUSG00000010830	Kdelr3	protein_coding
ENSMUSG00000011154	0.696	1.212	0.106	11.058	3.467	0.981	Dormant+	ENSMUSG00000011154	Cfap161	protein_coding
ENSMUSG00000011427	2.213	3.302	0.968	3.435	1.78	0.9	Dormant+	ENSMUSG00000011427	Zfp790	protein_coding
ENSMUSG00000011831	54.446	71.217	35.28	2.013	1.01	0.855	Dormant+	ENSMUSG00000011831	Evi5	protein_coding
ENSMUSG00000012187	0.639	0.122	1.23	0.104	-3.263	0.956	Reactivated+	ENSMUSG00000012187	Mogat1	protein_coding
ENSMUSG00000012443	55.631	33.581	80.83	0.418	-1.258	0.838	Reactivated+	ENSMUSG00000012443	Kif11	protein_coding
ENSMUSG00000012889	4.172	2.792	5.75	0.481	-1.056	0.728	Reactivated+	ENSMUSG00000012889	Podnl1	protein_coding
ENSMUSG00000013033	1.22	1.676	0.699	2.365	1.242	0.782	Dormant+	ENSMUSG00000013033	Adgrl1	protein_coding
ENSMUSG00000013076	26.562	36.03	15.741	2.274	1.185	0.873	Dormant+	ENSMUSG00000013076	Amotl1	protein_coding
ENSMUSG00000013415	0.602	0.118	1.156	0.11	-3.19	0.942	Reactivated+	ENSMUSG00000013415	Igf2bp1	protein_coding
ENSMUSG00000013707	1.615	2.936	0.106	26.892	4.749	0.998	Dormant+	ENSMUSG00000013707	Tnfaip8l2	protein_coding
ENSMUSG00000013787	44.058	62.822	22.613	2.739	1.454	0.949	Dormant+	ENSMUSG00000013787	Ehmt2	protein_coding
ENSMUSG00000013846	19.194	9.896	29.82	0.336	-1.573	0.946	Reactivated+	ENSMUSG00000013846	St3gal1	protein_coding
ENSMUSG00000014039	3.191	4.374	1.838	2.336	1.224	0.783	Dormant+	ENSMUSG00000014039	Prdm15	protein_coding
ENSMUSG00000014074	9.684	6.507	13.315	0.49	-1.03	0.754	Reactivated+	ENSMUSG00000014074	Rnf168	protein_coding
ENSMUSG00000014232	37.869	48.735	25.45	1.911	0.935	0.793	Dormant+	ENSMUSG00000014232	Cluap1	protein_coding
ENSMUSG00000014353	16.884	21.89	11.163	1.917	0.939	0.727	Dormant+	ENSMUSG00000014353	Tmem87b	protein_coding
ENSMUSG00000014426	14.832	9.634	20.772	0.457	-1.13	0.786	Reactivated+	ENSMUSG00000014426	Map3k4	protein_coding
ENSMUSG00000014547	4.119	5.677	2.339	2.392	1.258	0.809	Dormant+	ENSMUSG00000014547	Wdfy2	protein_coding
ENSMUSG00000014551	92.309	65.877	122.517	0.538	-0.895	0.849	Reactivated+	ENSMUSG00000014551	Mrps25	protein_coding
ENSMUSG00000014778	8.479	11.37	5.174	2.213	1.146	0.787	Dormant+	ENSMUSG00000014778	Fhod1	protein_coding
ENSMUSG00000014782	1.806	1.009	2.718	0.381	-1.391	0.829	Reactivated+	ENSMUSG00000014782	Plekhg4	protein_coding
ENSMUSG00000014786	2.578	1.513	3.796	0.4	-1.32	0.83	Reactivated+	ENSMUSG00000014786	Slc9a5	protein_coding
ENSMUSG00000014846	0.6	1.029	0.11	9.042	3.177	0.973	Dormant+	ENSMUSG00000014846	Tppp3	protein_coding
ENSMUSG00000015083	3.26	4.704	1.609	3.009	1.589	0.882	Dormant+	ENSMUSG00000015083	C8g	protein_coding
ENSMUSG00000015085	2.648	4.866	0.112	43.417	5.44	1	Dormant+	ENSMUSG00000015085	Entpd2	protein_coding
ENSMUSG00000015112	26.637	17.572	36.997	0.476	-1.07	0.812	Reactivated+	ENSMUSG00000015112	Slc25a13	protein_coding
ENSMUSG00000015202	5.381	7.523	2.932	2.519	1.333	0.85	Dormant+	ENSMUSG00000015202	Cnksr3	protein_coding
ENSMUSG00000015217	170.528	113.819	235.339	0.483	-1.051	0.903	Reactivated+	ENSMUSG00000015217	Hmgb3	protein_coding
ENSMUSG00000015222	4.563	6.195	2.699	2.268	1.182	0.801	Dormant+	ENSMUSG00000015222	Map2	protein_coding
ENSMUSG00000015243	2.923	3.81	1.91	1.977	0.983	0.725	Dormant+	ENSMUSG00000015243	Abca1	protein_coding
ENSMUSG00000015305	4.108	5.698	2.29	2.509	1.327	0.865	Dormant+	ENSMUSG00000015305	Sash1	protein_coding
ENSMUSG00000015314	1.018	1.814	0.107	16.845	4.074	0.995	Dormant+	ENSMUSG00000015314	Slamf6	protein_coding
ENSMUSG00000015337	7.535	9.944	4.782	2.093	1.066	0.767	Dormant+	ENSMUSG00000015337	Endog	protein_coding
ENSMUSG00000015340	2.01	3.674	0.109	33.171	5.052	0.998	Dormant+	ENSMUSG00000015340	Cybb	protein_coding
ENSMUSG00000015355	4.399	7.147	1.258	5.641	2.496	0.983	Dormant+	ENSMUSG00000015355	Cd48	protein_coding
ENSMUSG00000015396	8.9	15.717	1.109	14.169	3.825	1	Dormant+	ENSMUSG00000015396	Cd83	protein_coding
ENSMUSG00000015452	0.983	1.749	0.106	16.232	4.021	0.991	Dormant+	ENSMUSG00000015452	Ager	protein_coding
ENSMUSG00000015461	47.193	34.716	61.452	0.566	-0.821	0.737	Reactivated+	ENSMUSG00000015461	Atf6b	protein_coding
ENSMUSG00000015542	30.062	41.039	17.517	2.348	1.231	0.889	Dormant+	ENSMUSG00000015542	Nat9	protein_coding
ENSMUSG00000015568	2.345	3.375	1.169	2.916	1.544	0.85	Dormant+	ENSMUSG00000015568	Lpl	protein_coding
ENSMUSG00000015659	2.166	0.913	3.598	0.256	-1.964	0.928	Reactivated+	ENSMUSG00000015659	Serac1	protein_coding
ENSMUSG00000015697	15.556	9.178	22.846	0.403	-1.309	0.854	Reactivated+	ENSMUSG00000015697	Setdb1	protein_coding
ENSMUSG00000015709	0.627	1.082	0.108	9.682	3.275	0.971	Dormant+	ENSMUSG00000015709	Arnt2	protein_coding
ENSMUSG00000015748	33.899	17.816	52.28	0.345	-1.537	0.957	Reactivated+	ENSMUSG00000015748	Prpf3	protein_coding
ENSMUSG00000015854	8.079	13.754	1.593	8.686	3.119	0.998	Dormant+	ENSMUSG00000015854	Cd5l	protein_coding
ENSMUSG00000015880	53.635	27.613	83.373	0.33	-1.6	0.942	Reactivated+	ENSMUSG00000015880	Ncapg	protein_coding
ENSMUSG00000015944	3.249	5.044	1.197	4.242	2.085	0.954	Dormant+	ENSMUSG00000015944	Castor2	protein_coding
ENSMUSG00000015947	4.552	7.472	1.215	6.124	2.614	0.984	Dormant+	ENSMUSG00000015947	Fcgr1	protein_coding
ENSMUSG00000015950	0.863	1.524	0.107	13.679	3.774	0.99	Dormant+	ENSMUSG00000015950	Ncf1	protein_coding
ENSMUSG00000015957	1.363	2.464	0.105	23.42	4.55	0.999	Dormant+	ENSMUSG00000015957	Wnt11	protein_coding
ENSMUSG00000015961	309.763	216.079	416.83	0.519	-0.948	0.926	Reactivated+	ENSMUSG00000015961	Adss	protein_coding
ENSMUSG00000016018	109.18	68.014	156.227	0.439	-1.189	0.902	Reactivated+	ENSMUSG00000016018	Mtrex	protein_coding
ENSMUSG00000016024	7.049	12.069	1.311	9.179	3.198	0.995	Dormant+	ENSMUSG00000016024	Lbp	protein_coding
ENSMUSG00000016087	1.652	3.004	0.107	26.84	4.746	0.997	Dormant+	ENSMUSG00000016087	Fli1	protein_coding
ENSMUSG00000016200	1.247	2.244	0.109	20.101	4.329	0.994	Dormant+	ENSMUSG00000016200	Syt14	protein_coding
ENSMUSG00000016253	123.674	76.881	177.152	0.436	-1.197	0.946	Reactivated+	ENSMUSG00000016253	Nelfcd	protein_coding
ENSMUSG00000016382	1411.63	1035.28	1841.74	0.562	-0.831	0.889	Reactivated+	ENSMUSG00000016382	Pls3	protein_coding
ENSMUSG00000016529	1.027	1.834	0.105	16.353	4.031	0.995	Dormant+	ENSMUSG00000016529	Il10	protein_coding
ENSMUSG00000016984	13.547	4.4	24	0.182	-2.46	0.994	Reactivated+	ENSMUSG00000016984	Etaa1	protein_coding
ENSMUSG00000017007	0.828	1.457	0.108	12.989	3.699	0.985	Dormant+	ENSMUSG00000017007	Rbpjl	protein_coding
ENSMUSG00000017146	20.234	10.687	31.146	0.34	-1.558	0.937	Reactivated+	ENSMUSG00000017146	Brca1	protein_coding
ENSMUSG00000017491	0.976	1.484	0.394	3.695	1.886	0.891	Dormant+	ENSMUSG00000017491	Rarb	protein_coding
ENSMUSG00000017550	8.533	4.476	13.17	0.343	-1.544	0.91	Reactivated+	ENSMUSG00000017550	Atad5	protein_coding
ENSMUSG00000017715	164.202	120.73	213.884	0.562	-0.831	0.765	Reactivated+	ENSMUSG00000017715	Pgs1	protein_coding
ENSMUSG00000017716	215.424	107.13	339.187	0.313	-1.677	0.974	Reactivated+	ENSMUSG00000017716	Birc5	protein_coding
ENSMUSG00000017737	3.565	4.965	1.966	2.5	1.322	0.81	Dormant+	ENSMUSG00000017737	Mmp9	protein_coding
ENSMUSG00000017754	76.789	120.151	27.233	4.462	2.158	0.997	Dormant+	ENSMUSG00000017754	Pltp	protein_coding
ENSMUSG00000017765	56.739	77.991	32.451	2.371	1.245	0.897	Dormant+	ENSMUSG00000017765	Slc12a4	protein_coding
ENSMUSG00000017830	6.88	10.497	2.746	3.815	1.932	0.944	Dormant+	ENSMUSG00000017830	Dhx58	protein_coding
ENSMUSG00000017837	63.41	40.154	89.988	0.448	-1.16	0.898	Reactivated+	ENSMUSG00000017837	Nkiras2	protein_coding
ENSMUSG00000017861	22.04	10.52	35.206	0.298	-1.747	0.96	Reactivated+	ENSMUSG00000017861	Mybl2	protein_coding
ENSMUSG00000017897	0.745	1.303	0.108	11.733	3.552	0.98	Dormant+	ENSMUSG00000017897	Eya2	protein_coding
ENSMUSG00000017969	1.136	2.037	0.106	18.553	4.214	0.994	Dormant+	ENSMUSG00000017969	Ptgis	protein_coding
ENSMUSG00000018001	76.327	98.404	51.097	1.961	0.971	0.801	Dormant+	ENSMUSG00000018001	Cyth3	protein_coding
ENSMUSG00000018008	2.409	4.425	0.105	40.537	5.341	0.999	Dormant+	ENSMUSG00000018008	Cyth4	protein_coding
ENSMUSG00000018068	10.67	6.733	15.171	0.446	-1.166	0.797	Reactivated+	ENSMUSG00000018068	Ints2	protein_coding
ENSMUSG00000018143	23.108	30.618	14.526	2.128	1.09	0.796	Dormant+	ENSMUSG00000018143	Mafk	protein_coding
ENSMUSG00000018322	104.804	73.839	140.193	0.531	-0.912	0.848	Reactivated+	ENSMUSG00000018322	Tomm34	protein_coding
ENSMUSG00000018339	2.174	3.979	0.111	34.108	5.092	1	Dormant+	ENSMUSG00000018339	Gpx3	protein_coding
ENSMUSG00000018341	0.72	1.253	0.111	11.206	3.486	0.985	Dormant+	ENSMUSG00000018341	Il12rb2	protein_coding
ENSMUSG00000018381	1.604	2.914	0.107	26.541	4.73	0.998	Dormant+	ENSMUSG00000018381	Abi3	protein_coding
ENSMUSG00000018387	1.051	1.87	0.116	16.133	4.012	0.995	Dormant+	ENSMUSG00000018387	Shroom1	protein_coding
ENSMUSG00000018401	17.705	24.459	9.987	2.41	1.269	0.856	Dormant+	ENSMUSG00000018401	Mtmr4	protein_coding
ENSMUSG00000018411	0.851	1.193	0.459	2.652	1.407	0.803	Dormant+	ENSMUSG00000018411	Mapt	protein_coding
ENSMUSG00000018427	1.192	2.137	0.112	18.929	4.242	0.998	Dormant+	ENSMUSG00000018427	Ypel2	protein_coding
ENSMUSG00000018507	1.29	2.326	0.107	21.313	4.414	0.996	Dormant+	ENSMUSG00000018507	Trpv2	protein_coding
ENSMUSG00000018566	1.079	1.931	0.106	17.759	4.15	0.991	Dormant+	ENSMUSG00000018566	Slc2a4	protein_coding
ENSMUSG00000018569	0.757	0.427	1.134	0.372	-1.428	0.813	Reactivated+	ENSMUSG00000018569	Cldn7	protein_coding
ENSMUSG00000018583	460.3	301.163	642.172	0.471	-1.087	0.976	Reactivated+	ENSMUSG00000018583	G3bp1	protein_coding
ENSMUSG00000018599	6.866	9.376	3.999	2.333	1.222	0.831	Dormant+	ENSMUSG00000018599	Mief2	protein_coding
ENSMUSG00000018672	29.437	38.467	19.117	2.019	1.014	0.786	Dormant+	ENSMUSG00000018672	Copz2	protein_coding
ENSMUSG00000018740	0.94	1.552	0.241	6.544	2.71	0.981	Dormant+	ENSMUSG00000018740	Slc25a35	protein_coding
ENSMUSG00000018774	22.749	37.512	5.877	6.328	2.662	0.994	Dormant+	ENSMUSG00000018774	Cd68	protein_coding
ENSMUSG00000018819	51.37	35.032	70.042	0.503	-0.992	0.813	Reactivated+	ENSMUSG00000018819	Lsp1	protein_coding
ENSMUSG00000018820	11.98	7.068	17.595	0.411	-1.284	0.85	Reactivated+	ENSMUSG00000018820	Zfyve27	protein_coding
ENSMUSG00000018893	0.734	1.284	0.106	11.588	3.535	0.978	Dormant+	ENSMUSG00000018893	Mb	protein_coding
ENSMUSG00000018899	180.477	242.856	109.188	2.225	1.154	0.921	Dormant+	ENSMUSG00000018899	Irf1	protein_coding
ENSMUSG00000018909	0.894	1.574	0.117	13.146	3.717	0.992	Dormant+	ENSMUSG00000018909	Arrb1	protein_coding
ENSMUSG00000018916	11.99	19.642	3.245	5.925	2.567	0.985	Dormant+	ENSMUSG00000018916	Csf2	protein_coding
ENSMUSG00000018920	2.649	4.874	0.106	45.175	5.497	1	Dormant+	ENSMUSG00000018920	Cxcl16	protein_coding
ENSMUSG00000018921	12.401	8.25	17.145	0.482	-1.054	0.826	Reactivated+	ENSMUSG00000018921	Pelp1	protein_coding
ENSMUSG00000018927	10.847	16.783	4.063	4.043	2.015	0.959	Dormant+	ENSMUSG00000018927	Ccl6	protein_coding
ENSMUSG00000018965	1461.83	1066.03	1914.17	0.557	-0.843	0.926	Reactivated+	ENSMUSG00000018965	Ywhah	protein_coding
ENSMUSG00000018983	1.844	2.749	0.809	3.37	1.753	0.882	Dormant+	ENSMUSG00000018983	E2f2	protein_coding
ENSMUSG00000018999	101.877	62.648	146.71	0.429	-1.221	0.947	Reactivated+	ENSMUSG00000018999	Slc35b4	protein_coding
ENSMUSG00000019039	28.402	37.749	17.721	2.147	1.102	0.824	Dormant+	ENSMUSG00000019039	Dalrd3	protein_coding
ENSMUSG00000019055	174.249	118.05	238.477	0.489	-1.031	0.853	Reactivated+	ENSMUSG00000019055	Plod1	protein_coding
ENSMUSG00000019102	19.93	33.278	4.675	7.175	2.843	0.999	Dormant+	ENSMUSG00000019102	Aldh3a1	protein_coding
ENSMUSG00000019122	7.282	11.913	1.989	5.987	2.582	0.993	Dormant+	ENSMUSG00000019122	Ccl9	protein_coding
ENSMUSG00000019194	2.498	3.768	1.048	3.556	1.83	0.922	Dormant+	ENSMUSG00000019194	Scn1b	protein_coding
ENSMUSG00000019256	8.161	12.58	3.11	4.01	2.004	0.976	Dormant+	ENSMUSG00000019256	Ahr	protein_coding
ENSMUSG00000019278	0.926	1.642	0.108	14.952	3.902	0.989	Dormant+	ENSMUSG00000019278	Dpep1	protein_coding
ENSMUSG00000019301	0.624	1.077	0.107	10.015	3.324	0.975	Dormant+	ENSMUSG00000019301	Hsd17b1	protein_coding
ENSMUSG00000019302	18.88	26.136	10.586	2.426	1.278	0.884	Dormant+	ENSMUSG00000019302	Atp6v0a1	protein_coding
ENSMUSG00000019303	28.861	19.423	39.647	0.491	-1.026	0.802	Reactivated+	ENSMUSG00000019303	Psmc3ip	protein_coding
ENSMUSG00000019359	11.443	18.16	3.767	4.831	2.272	0.984	Dormant+	ENSMUSG00000019359	Gdpd2	protein_coding
ENSMUSG00000019539	2.402	3.819	0.782	4.766	2.253	0.957	Dormant+	ENSMUSG00000019539	Rcn3	protein_coding
ENSMUSG00000019590	99.376	42.136	164.793	0.258	-1.955	0.996	Reactivated+	ENSMUSG00000019590	Cyb561	protein_coding
ENSMUSG00000019734	0.945	1.677	0.109	14.299	3.838	0.989	Dormant+	ENSMUSG00000019734	Tmc4	protein_coding
ENSMUSG00000019773	29.076	13.19	47.23	0.281	-1.831	0.965	Reactivated+	ENSMUSG00000019773	Fbxo5	protein_coding
ENSMUSG00000019790	5.699	8.975	1.956	4.599	2.201	0.977	Dormant+	ENSMUSG00000019790	Stxbp5	protein_coding
ENSMUSG00000019796	2.074	2.86	1.176	2.388	1.256	0.787	Dormant+	ENSMUSG00000019796	Lrp11	protein_coding
ENSMUSG00000019822	29.457	38.321	19.327	1.982	0.987	0.753	Dormant+	ENSMUSG00000019822	Smpd2	protein_coding
ENSMUSG00000019845	7.33	4.31	10.782	0.399	-1.324	0.845	Reactivated+	ENSMUSG00000019845	Tube1	protein_coding
ENSMUSG00000019846	1.113	1.994	0.106	18.192	4.185	0.993	Dormant+	ENSMUSG00000019846	Lama4	protein_coding
ENSMUSG00000019848	0.904	1.602	0.107	14.386	3.847	0.992	Dormant+	ENSMUSG00000019848	Popdc3	protein_coding
ENSMUSG00000019849	234.298	146.076	335.124	0.433	-1.208	0.966	Reactivated+	ENSMUSG00000019849	Prep	protein_coding
ENSMUSG00000019850	19.99	26.904	12.089	2.207	1.142	0.802	Dormant+	ENSMUSG00000019850	Tnfaip3	protein_coding
ENSMUSG00000019851	16.444	22.626	9.379	2.435	1.284	0.845	Dormant+	ENSMUSG00000019851	Perp	protein_coding
ENSMUSG00000019872	4.255	7.886	0.105	73.803	6.206	1	Dormant+	ENSMUSG00000019872	Smpdl3a	protein_coding
ENSMUSG00000019878	3.263	2.192	4.486	0.486	-1.042	0.736	Reactivated+	ENSMUSG00000019878	Hsf2	protein_coding
ENSMUSG00000019923	313.854	237.316	401.325	0.593	-0.754	0.77	Reactivated+	ENSMUSG00000019923	Zwint	protein_coding
ENSMUSG00000019929	1.959	3.571	0.117	30.289	4.921	0.998	Dormant+	ENSMUSG00000019929	Dcn	protein_coding
ENSMUSG00000019942	356.206	184.079	552.922	0.336	-1.575	0.98	Reactivated+	ENSMUSG00000019942	Cdk1	protein_coding
ENSMUSG00000019987	1.253	2.256	0.107	20.374	4.349	0.995	Dormant+	ENSMUSG00000019987	Arg1	protein_coding
ENSMUSG00000019988	86.738	57.865	119.736	0.482	-1.053	0.868	Reactivated+	ENSMUSG00000019988	Nedd1	protein_coding
ENSMUSG00000019992	10.321	7.083	14.021	0.513	-0.964	0.745	Reactivated+	ENSMUSG00000019992	Mtfr2	protein_coding
ENSMUSG00000020000	0.675	1.171	0.107	10.702	3.42	0.983	Dormant+	ENSMUSG00000020000	Moxd1	protein_coding
ENSMUSG00000020023	6.247	3.359	9.547	0.351	-1.51	0.903	Reactivated+	ENSMUSG00000020023	Tmcc3	protein_coding
ENSMUSG00000020027	19.211	26.82	10.515	2.533	1.341	0.875	Dormant+	ENSMUSG00000020027	Socs2	protein_coding
ENSMUSG00000020034	28.782	45.366	9.828	4.566	2.191	0.99	Dormant+	ENSMUSG00000020034	Tcp11l2	protein_coding
ENSMUSG00000020053	4.888	8.056	1.269	6.238	2.641	0.983	Dormant+	ENSMUSG00000020053	Igf1	protein_coding
ENSMUSG00000020057	1.208	2.173	0.106	19.733	4.303	0.995	Dormant+	ENSMUSG00000020057	Dram1	protein_coding
ENSMUSG00000020062	0.856	1.509	0.11	13.549	3.76	0.989	Dormant+	ENSMUSG00000020062	Slc5a8	protein_coding
ENSMUSG00000020077	3.64	6.037	0.9	6.579	2.718	0.983	Dormant+	ENSMUSG00000020077	Srgn	protein_coding
ENSMUSG00000020081	0.645	1.114	0.109	10.185	3.348	0.975	Dormant+	ENSMUSG00000020081	Tacr2	protein_coding
ENSMUSG00000020091	2.288	3.139	1.315	2.341	1.227	0.811	Dormant+	ENSMUSG00000020091	Eif4ebp2	protein_coding
ENSMUSG00000020092	8.103	3.341	13.544	0.246	-2.021	0.969	Reactivated+	ENSMUSG00000020092	Pald1	protein_coding
ENSMUSG00000020101	7.304	11.194	2.858	3.892	1.96	0.958	Dormant+	ENSMUSG00000020101	Vsir	protein_coding
ENSMUSG00000020120	2.808	4.996	0.308	15.73	3.975	0.999	Dormant+	ENSMUSG00000020120	Plek	protein_coding
ENSMUSG00000020122	1.173	2.091	0.123	17.214	4.106	0.999	Dormant+	ENSMUSG00000020122	Egfr	protein_coding
ENSMUSG00000020124	155.458	105.651	212.381	0.501	-0.998	0.899	Reactivated+	ENSMUSG00000020124	Usp15	protein_coding
ENSMUSG00000020125	1.137	0.12	2.3	0.057	-4.142	0.982	Reactivated+	ENSMUSG00000020125	Elane	protein_coding
ENSMUSG00000020131	3.711	2.144	5.501	0.381	-1.394	0.836	Reactivated+	ENSMUSG00000020131	Pcsk4	protein_coding
ENSMUSG00000020155	0.626	0.115	1.209	0.099	-3.334	0.948	Reactivated+	ENSMUSG00000020155	Kcnmb1	protein_coding
ENSMUSG00000020156	64.008	46.709	83.779	0.553	-0.856	0.725	Reactivated+	ENSMUSG00000020156	Pwwp3a	protein_coding
ENSMUSG00000020167	200.9	143.865	266.082	0.544	-0.879	0.822	Reactivated+	ENSMUSG00000020167	Tcf3	protein_coding
ENSMUSG00000020181	12.891	17.037	8.152	2.091	1.064	0.799	Dormant+	ENSMUSG00000020181	Nav3	protein_coding
ENSMUSG00000020183	0.667	0.433	0.935	0.469	-1.093	0.753	Reactivated+	ENSMUSG00000020183	Cpm	protein_coding
ENSMUSG00000020184	275.986	368.839	169.867	2.185	1.128	0.945	Dormant+	ENSMUSG00000020184	Mdm2	protein_coding
ENSMUSG00000020185	13.244	5.929	21.603	0.274	-1.868	0.967	Reactivated+	ENSMUSG00000020185	E2f7	protein_coding
ENSMUSG00000020186	26.757	16.989	37.919	0.448	-1.159	0.863	Reactivated+	ENSMUSG00000020186	Csrp2	protein_coding
ENSMUSG00000020220	7.202	9.762	4.277	2.271	1.184	0.799	Dormant+	ENSMUSG00000020220	Vps13d	protein_coding
ENSMUSG00000020235	209.87	150.818	277.359	0.546	-0.874	0.768	Reactivated+	ENSMUSG00000020235	Fzr1	protein_coding
ENSMUSG00000020238	186.275	119.562	262.519	0.459	-1.122	0.904	Reactivated+	ENSMUSG00000020238	Ncln	protein_coding
ENSMUSG00000020241	17.548	25.901	8.002	3.265	1.707	0.939	Dormant+	ENSMUSG00000020241	Col6a2	protein_coding
ENSMUSG00000020262	43.971	30.495	59.372	0.519	-0.947	0.799	Reactivated+	ENSMUSG00000020262	Adarb1	protein_coding
ENSMUSG00000020271	104.384	66.779	147.36	0.452	-1.144	0.902	Reactivated+	ENSMUSG00000020271	Fbxw11	protein_coding
ENSMUSG00000020283	47.138	61.977	30.179	2.044	1.031	0.858	Dormant+	ENSMUSG00000020283	Pex13	protein_coding
ENSMUSG00000020300	2.203	3.285	0.966	3.389	1.761	0.922	Dormant+	ENSMUSG00000020300	Cpeb4	protein_coding
ENSMUSG00000020303	0.763	1.338	0.106	12.352	3.627	0.986	Dormant+	ENSMUSG00000020303	Stc2	protein_coding
ENSMUSG00000020311	18.054	24.757	10.394	2.407	1.267	0.934	Dormant+	ENSMUSG00000020311	Erlec1	protein_coding
ENSMUSG00000020375	108.293	57.605	166.222	0.346	-1.531	0.99	Reactivated+	ENSMUSG00000020375	Rufy1	protein_coding
ENSMUSG00000020376	133.934	176.068	85.781	2.058	1.041	0.909	Dormant+	ENSMUSG00000020376	Rnf130	protein_coding
ENSMUSG00000020380	72.183	51.255	96.101	0.535	-0.902	0.759	Reactivated+	ENSMUSG00000020380	Rad50	protein_coding
ENSMUSG00000020388	6.606	9.028	3.838	2.339	1.226	0.807	Dormant+	ENSMUSG00000020388	Pdlim4	protein_coding
ENSMUSG00000020399	1.639	0.836	2.557	0.325	-1.621	0.864	Reactivated+	ENSMUSG00000020399	Havcr2	protein_coding
ENSMUSG00000020423	100.092	142.508	51.617	2.705	1.436	0.953	Dormant+	ENSMUSG00000020423	Btg2	protein_coding
ENSMUSG00000020432	18.211	29.89	4.863	6.204	2.633	0.997	Dormant+	ENSMUSG00000020432	Tcn2	protein_coding
ENSMUSG00000020437	1.579	2.865	0.109	25.98	4.699	0.999	Dormant+	ENSMUSG00000020437	Myo1g	protein_coding
ENSMUSG00000020461	1.018	0.362	1.768	0.208	-2.269	0.92	Reactivated+	ENSMUSG00000020461	Clhc1	protein_coding
ENSMUSG00000020467	0.854	1.509	0.107	13.547	3.76	0.987	Dormant+	ENSMUSG00000020467	Efemp1	protein_coding
ENSMUSG00000020471	330.059	170.366	512.566	0.331	-1.594	1	Reactivated+	ENSMUSG00000020471	Pold2	protein_coding
ENSMUSG00000020491	0.938	1.333	0.486	2.663	1.413	0.821	Dormant+	ENSMUSG00000020491	2810021J22Rik	protein_coding
ENSMUSG00000020492	17.116	11.326	23.732	0.478	-1.064	0.828	Reactivated+	ENSMUSG00000020492	Ska2	protein_coding
ENSMUSG00000020522	30.198	21.444	40.204	0.528	-0.921	0.744	Reactivated+	ENSMUSG00000020522	Mfap3	protein_coding
ENSMUSG00000020528	27.049	16.768	38.798	0.432	-1.212	0.888	Reactivated+	ENSMUSG00000020528	Prpsap2	protein_coding
ENSMUSG00000020534	68.501	33.351	108.672	0.308	-1.699	0.974	Reactivated+	ENSMUSG00000020534	Shmt1	protein_coding
ENSMUSG00000020546	6.958	9.351	4.224	2.22	1.15	0.788	Dormant+	ENSMUSG00000020546	Stxbp4	protein_coding
ENSMUSG00000020553	3.573	4.876	2.083	2.331	1.221	0.794	Dormant+	ENSMUSG00000020553	Pctp	protein_coding
ENSMUSG00000020564	6.035	8.071	3.709	2.17	1.118	0.8	Dormant+	ENSMUSG00000020564	Atxn7l1	protein_coding
ENSMUSG00000020573	1.168	2.095	0.108	18.657	4.222	0.998	Dormant+	ENSMUSG00000020573	Pik3cg	protein_coding
ENSMUSG00000020576	7.007	3.831	10.637	0.356	-1.488	0.876	Reactivated+	ENSMUSG00000020576	Nbas	protein_coding
ENSMUSG00000020577	1.854	3.305	0.196	16.288	4.026	0.996	Dormant+	ENSMUSG00000020577	Tspan13	protein_coding
ENSMUSG00000020593	9.379	12.288	6.053	2.008	1.006	0.725	Dormant+	ENSMUSG00000020593	Lpin1	protein_coding
ENSMUSG00000020607	0.879	1.552	0.111	14.052	3.813	0.987	Dormant+	ENSMUSG00000020607	Lratd1	protein_coding
ENSMUSG00000020614	6.641	10.733	1.964	5.441	2.444	0.976	Dormant+	ENSMUSG00000020614	Fam20a	protein_coding
ENSMUSG00000020620	0.899	1.592	0.107	14.382	3.846	0.984	Dormant+	ENSMUSG00000020620	Abca8b	protein_coding
ENSMUSG00000020622	1.068	1.908	0.109	17.314	4.114	0.996	Dormant+	ENSMUSG00000020622	Nt5c1b	protein_coding
ENSMUSG00000020634	9.256	11.899	6.235	1.93	0.949	0.731	Dormant+	ENSMUSG00000020634	Ubxn2a	protein_coding
ENSMUSG00000020641	4.271	5.903	2.407	2.425	1.278	0.799	Dormant+	ENSMUSG00000020641	Rsad2	protein_coding
ENSMUSG00000020644	94.416	149.383	31.596	4.669	2.223	0.999	Dormant+	ENSMUSG00000020644	Id2	protein_coding
ENSMUSG00000020649	274.863	160.11	406.01	0.392	-1.351	0.935	Reactivated+	ENSMUSG00000020649	Rrm2	protein_coding
ENSMUSG00000020654	0.891	1.576	0.108	13.916	3.799	0.989	Dormant+	ENSMUSG00000020654	Adcy3	protein_coding
ENSMUSG00000020658	0.86	0.124	1.7	0.078	-3.68	0.97	Reactivated+	ENSMUSG00000020658	Efr3b	protein_coding
ENSMUSG00000020661	4.082	5.809	2.108	2.741	1.455	0.878	Dormant+	ENSMUSG00000020661	Dnmt3a	protein_coding
ENSMUSG00000020681	83.275	42.039	130.402	0.324	-1.624	0.964	Reactivated+	ENSMUSG00000020681	Ace	protein_coding
ENSMUSG00000020686	0.73	1.277	0.105	11.48	3.521	0.977	Dormant+	ENSMUSG00000020686	Gas2l2	protein_coding
ENSMUSG00000020691	14.246	7.625	21.812	0.347	-1.528	0.938	Reactivated+	ENSMUSG00000020691	Mettl2	protein_coding
ENSMUSG00000020695	9.507	14.071	4.291	3.328	1.735	0.935	Dormant+	ENSMUSG00000020695	Mrc2	protein_coding
ENSMUSG00000020709	0.83	1.462	0.108	13.044	3.705	0.983	Dormant+	ENSMUSG00000020709	Adap2	protein_coding
ENSMUSG00000020717	8.236	4.124	12.935	0.321	-1.638	0.925	Reactivated+	ENSMUSG00000020717	Pecam1	protein_coding
ENSMUSG00000020721	11.217	16.015	5.734	2.749	1.459	0.895	Dormant+	ENSMUSG00000020721	Helz	protein_coding
ENSMUSG00000020732	0.596	1.023	0.107	8.986	3.168	0.971	Dormant+	ENSMUSG00000020732	Rab37	protein_coding
ENSMUSG00000020739	223.845	116.977	345.98	0.339	-1.559	0.99	Reactivated+	ENSMUSG00000020739	Nup85	protein_coding
ENSMUSG00000020774	144.729	98.049	198.078	0.495	-1.015	0.863	Reactivated+	ENSMUSG00000020774	Aspa	protein_coding
ENSMUSG00000020782	0.786	1.379	0.109	12.348	3.626	0.98	Dormant+	ENSMUSG00000020782	Llgl2	protein_coding
ENSMUSG00000020787	0.819	0.124	1.614	0.08	-3.637	0.967	Reactivated+	ENSMUSG00000020787	P2rx1	protein_coding
ENSMUSG00000020788	0.768	1.347	0.105	11.98	3.583	0.979	Dormant+	ENSMUSG00000020788	Atp2a3	protein_coding
ENSMUSG00000020798	1.975	0.865	3.243	0.268	-1.898	0.904	Reactivated+	ENSMUSG00000020798	Spns3	protein_coding
ENSMUSG00000020806	14.543	21.3	6.82	3.085	1.625	0.922	Dormant+	ENSMUSG00000020806	Rhbdf2	protein_coding
ENSMUSG00000020808	87.15	57.697	120.81	0.478	-1.065	0.796	Reactivated+	ENSMUSG00000020808	Pimreg	protein_coding
ENSMUSG00000020810	0.986	1.755	0.107	15.729	3.975	0.991	Dormant+	ENSMUSG00000020810	Cygb	protein_coding
ENSMUSG00000020834	12.638	8.652	17.194	0.498	-1.006	0.739	Reactivated+	ENSMUSG00000020834	Dhrs13	protein_coding
ENSMUSG00000020865	3.727	5.254	1.982	2.625	1.393	0.843	Dormant+	ENSMUSG00000020865	Abcc3	protein_coding
ENSMUSG00000020866	0.649	1.121	0.111	9.801	3.293	0.979	Dormant+	ENSMUSG00000020866	Cacna1g	protein_coding
ENSMUSG00000020883	37.266	50.697	21.916	2.344	1.229	0.887	Dormant+	ENSMUSG00000020883	Fbxl20	protein_coding
ENSMUSG00000020892	0.745	1.303	0.108	11.523	3.526	0.978	Dormant+	ENSMUSG00000020892	Aloxe3	protein_coding
ENSMUSG00000020895	67.323	44.395	93.526	0.477	-1.068	0.928	Reactivated+	ENSMUSG00000020895	Tmem107	protein_coding
ENSMUSG00000020897	89.165	44.79	139.88	0.324	-1.627	0.956	Reactivated+	ENSMUSG00000020897	Aurkb	protein_coding
ENSMUSG00000020898	49.004	33.422	66.812	0.499	-1.004	0.765	Reactivated+	ENSMUSG00000020898	Ctc1	protein_coding
ENSMUSG00000020901	27.359	15.596	40.803	0.385	-1.377	0.902	Reactivated+	ENSMUSG00000020901	Pik3r5	protein_coding
ENSMUSG00000020902	10.701	14.29	6.599	2.204	1.14	0.796	Dormant+	ENSMUSG00000020902	Ntn1	protein_coding
ENSMUSG00000020905	5.971	3.123	9.227	0.343	-1.543	0.889	Reactivated+	ENSMUSG00000020905	Usp43	protein_coding
ENSMUSG00000020914	138.381	72.984	213.121	0.34	-1.555	0.944	Reactivated+	ENSMUSG00000020914	Top2a	protein_coding
ENSMUSG00000020921	12.394	8.513	16.83	0.504	-0.988	0.737	Reactivated+	ENSMUSG00000020921	Tmem101	protein_coding
ENSMUSG00000020926	0.881	0.121	1.749	0.073	-3.776	0.979	Reactivated+	ENSMUSG00000020926	Adam11	protein_coding
ENSMUSG00000020948	3.579	6.025	0.784	7.592	2.924	0.991	Dormant+	ENSMUSG00000020948	Klhl28	protein_coding
ENSMUSG00000020961	1.312	1.784	0.773	2.255	1.173	0.752	Dormant+	ENSMUSG00000020961	Ston2	protein_coding
ENSMUSG00000020974	21.983	13.095	32.141	0.402	-1.314	0.872	Reactivated+	ENSMUSG00000020974	Pole2	protein_coding
ENSMUSG00000021022	60.891	82.9	35.738	2.289	1.195	0.933	Dormant+	ENSMUSG00000021022	Ppp2r3c	protein_coding
ENSMUSG00000021047	1.009	1.603	0.331	4.802	2.264	0.951	Dormant+	ENSMUSG00000021047	Nova1	protein_coding
ENSMUSG00000021048	87.76	57.564	122.271	0.472	-1.083	0.848	Reactivated+	ENSMUSG00000021048	Mthfd1	protein_coding
ENSMUSG00000021055	1.033	1.843	0.108	16.435	4.039	0.994	Dormant+	ENSMUSG00000021055	Esr2	protein_coding
ENSMUSG00000021057	0.622	1.071	0.109	9.743	3.284	0.972	Dormant+	ENSMUSG00000021057	Akap5	protein_coding
ENSMUSG00000021061	0.671	1.164	0.107	10.244	3.357	0.979	Dormant+	ENSMUSG00000021061	Sptb	protein_coding
ENSMUSG00000021062	0.731	0.123	1.426	0.092	-3.45	0.95	Reactivated+	ENSMUSG00000021062	Rab15	protein_coding
ENSMUSG00000021068	22.28	29.916	13.553	2.217	1.148	0.848	Dormant+	ENSMUSG00000021068	Nin	protein_coding
ENSMUSG00000021069	1.096	1.964	0.104	18.21	4.187	0.995	Dormant+	ENSMUSG00000021069	Pygl	protein_coding
ENSMUSG00000021079	34.18	25.133	44.52	0.562	-0.831	0.749	Reactivated+	ENSMUSG00000021079	Timm9	protein_coding
ENSMUSG00000021091	1.005	0.128	2.007	0.069	-3.859	0.975	Reactivated+	ENSMUSG00000021091	Serpina3n	protein_coding
ENSMUSG00000021115	83.085	46.272	125.158	0.366	-1.449	0.971	Reactivated+	ENSMUSG00000021115	Vrk1	protein_coding
ENSMUSG00000021118	13.233	6.469	20.962	0.305	-1.715	0.936	Reactivated+	ENSMUSG00000021118	Plek2	protein_coding
ENSMUSG00000021127	42.737	60.103	22.89	2.6	1.379	0.986	Dormant+	ENSMUSG00000021127	Zfp36l1	protein_coding
ENSMUSG00000021133	38.25	57.205	16.588	3.431	1.779	0.985	Dormant+	ENSMUSG00000021133	Susd6	protein_coding
ENSMUSG00000021175	114.061	80.809	152.063	0.536	-0.899	0.771	Reactivated+	ENSMUSG00000021175	Cdca7l	protein_coding
ENSMUSG00000021177	39.341	26.669	53.823	0.492	-1.023	0.785	Reactivated+	ENSMUSG00000021177	Tdp1	protein_coding
ENSMUSG00000021180	5.405	3.211	7.912	0.406	-1.3	0.825	Reactivated+	ENSMUSG00000021180	Rps6ka5	protein_coding
ENSMUSG00000021182	3.648	5.193	1.881	2.791	1.481	0.859	Dormant+	ENSMUSG00000021182	Ccdc88c	protein_coding
ENSMUSG00000021186	1.083	1.932	0.113	16.804	4.071	0.998	Dormant+	ENSMUSG00000021186	Fbln5	protein_coding
ENSMUSG00000021193	169.112	101.546	246.33	0.409	-1.291	0.975	Reactivated+	ENSMUSG00000021193	Pitrm1	protein_coding
ENSMUSG00000021200	0.921	1.63	0.11	14.866	3.894	0.985	Dormant+	ENSMUSG00000021200	Asb2	protein_coding
ENSMUSG00000021203	2.294	3.06	1.419	2.163	1.113	0.743	Dormant+	ENSMUSG00000021203	Otub2	protein_coding
ENSMUSG00000021214	0.819	0.125	1.611	0.081	-3.617	0.958	Reactivated+	ENSMUSG00000021214	Akr1c18	protein_coding
ENSMUSG00000021226	1.315	2.048	0.478	4.241	2.084	0.961	Dormant+	ENSMUSG00000021226	Acot2	protein_coding
ENSMUSG00000021234	0.856	1.465	0.161	8.844	3.145	0.972	Dormant+	ENSMUSG00000021234	Fam161b	protein_coding
ENSMUSG00000021236	8.331	11.578	4.619	2.486	1.314	0.858	Dormant+	ENSMUSG00000021236	Entpd5	protein_coding
ENSMUSG00000021238	26.606	34.415	17.682	1.933	0.951	0.749	Dormant+	ENSMUSG00000021238	Aldh6a1	protein_coding
ENSMUSG00000021263	0.591	0.362	0.853	0.419	-1.255	0.822	Reactivated+	ENSMUSG00000021263	Degs2	protein_coding
ENSMUSG00000021280	3.252	5.22	1.003	5.065	2.34	0.98	Dormant+	ENSMUSG00000021280	Exoc3l4	protein_coding
ENSMUSG00000021286	130.586	89.282	177.789	0.506	-0.981	0.918	Reactivated+	ENSMUSG00000021286	Zfyve21	protein_coding
ENSMUSG00000021319	0.668	1.152	0.114	10.027	3.326	0.98	Dormant+	ENSMUSG00000021319	Sfrp4	protein_coding
ENSMUSG00000021322	1.463	2.61	0.151	16.411	4.037	0.994	Dormant+	ENSMUSG00000021322	Aoah	protein_coding
ENSMUSG00000021339	15.218	9.699	21.525	0.46	-1.119	0.791	Reactivated+	ENSMUSG00000021339	Mrs2	protein_coding
ENSMUSG00000021340	1.735	2.818	0.498	5.742	2.522	0.962	Dormant+	ENSMUSG00000021340	Gpld1	protein_coding
ENSMUSG00000021366	7.692	10.755	4.191	2.58	1.368	0.875	Dormant+	ENSMUSG00000021366	Hivep1	protein_coding
ENSMUSG00000021367	0.965	1.716	0.106	15.677	3.971	0.994	Dormant+	ENSMUSG00000021367	Edn1	protein_coding
ENSMUSG00000021377	180.101	119.562	249.288	0.482	-1.054	0.948	Reactivated+	ENSMUSG00000021377	Dek	protein_coding
ENSMUSG00000021388	0.844	1.487	0.11	12.983	3.699	0.985	Dormant+	ENSMUSG00000021388	Aspn	protein_coding
ENSMUSG00000021390	15.976	28.818	1.299	21.9	4.453	1	Dormant+	ENSMUSG00000021390	Ogn	protein_coding
ENSMUSG00000021391	29.215	20.474	39.204	0.524	-0.933	0.725	Reactivated+	ENSMUSG00000021391	Cenpp	protein_coding
ENSMUSG00000021403	2.639	3.641	1.493	2.417	1.273	0.812	Dormant+	ENSMUSG00000021403	Serpinb9b	protein_coding
ENSMUSG00000021423	4.164	7.71	0.111	67.986	6.087	1	Dormant+	ENSMUSG00000021423	Ly86	protein_coding
ENSMUSG00000021428	55.432	39.191	73.992	0.53	-0.917	0.783	Reactivated+	ENSMUSG00000021428	Riok1	protein_coding
ENSMUSG00000021451	1.302	2.344	0.111	20.514	4.359	0.994	Dormant+	ENSMUSG00000021451	Sema4d	protein_coding
ENSMUSG00000021458	228.16	295.23	151.509	1.95	0.964	0.87	Dormant+	ENSMUSG00000021458	Aopep	protein_coding
ENSMUSG00000021466	3.109	4.392	1.644	2.738	1.453	0.844	Dormant+	ENSMUSG00000021466	Ptch1	protein_coding
ENSMUSG00000021485	34.116	14.662	56.35	0.26	-1.944	0.978	Reactivated+	ENSMUSG00000021485	Mxd3	protein_coding
ENSMUSG00000021500	81.547	59.117	107.181	0.546	-0.874	0.793	Reactivated+	ENSMUSG00000021500	Ddx46	protein_coding
ENSMUSG00000021504	24.227	15.774	33.887	0.463	-1.112	0.811	Reactivated+	ENSMUSG00000021504	B4galt7	protein_coding
ENSMUSG00000021510	0.82	1.08	0.523	2.049	1.035	0.733	Dormant+	ENSMUSG00000021510	Zfp729a	protein_coding
ENSMUSG00000021514	3.095	5.704	0.114	49.388	5.626	1	Dormant+	ENSMUSG00000021514	Zfp369	protein_coding
ENSMUSG00000021555	63.906	42.686	88.157	0.478	-1.064	0.85	Reactivated+	ENSMUSG00000021555	Naa35	protein_coding
ENSMUSG00000021556	15.583	7.822	24.453	0.321	-1.638	0.94	Reactivated+	ENSMUSG00000021556	Golm1	protein_coding
ENSMUSG00000021567	2.387	4.375	0.114	38.042	5.25	1	Dormant+	ENSMUSG00000021567	Nkd2	protein_coding
ENSMUSG00000021569	58.89	36.372	84.625	0.438	-1.192	0.861	Reactivated+	ENSMUSG00000021569	Trip13	protein_coding
ENSMUSG00000021572	4.851	2.44	7.605	0.315	-1.668	0.909	Reactivated+	ENSMUSG00000021572	Cep72	protein_coding
ENSMUSG00000021578	67.616	45.101	93.347	0.486	-1.042	0.911	Reactivated+	ENSMUSG00000021578	Ccdc127	protein_coding
ENSMUSG00000021579	0.598	0.114	1.152	0.107	-3.218	0.953	Reactivated+	ENSMUSG00000021579	Lrrc14b	protein_coding
ENSMUSG00000021595	341.103	217.437	482.435	0.451	-1.147	0.954	Reactivated+	ENSMUSG00000021595	Nsun2	protein_coding
ENSMUSG00000021608	17.713	10.672	25.759	0.415	-1.268	0.861	Reactivated+	ENSMUSG00000021608	Lpcat1	protein_coding
ENSMUSG00000021611	0.767	1.343	0.109	12.333	3.624	0.976	Dormant+	ENSMUSG00000021611	Tert	protein_coding
ENSMUSG00000021629	63.062	42.345	86.738	0.494	-1.016	0.834	Reactivated+	ENSMUSG00000021629	Slc30a5	protein_coding
ENSMUSG00000021635	15.95	7.541	25.56	0.299	-1.744	0.972	Reactivated+	ENSMUSG00000021635	Rad17	protein_coding
ENSMUSG00000021646	13.159	7.207	19.96	0.358	-1.481	0.897	Reactivated+	ENSMUSG00000021646	Mccc2	protein_coding
ENSMUSG00000021662	0.726	1.267	0.107	11.736	3.553	0.983	Dormant+	ENSMUSG00000021662	Arhgef28	protein_coding
ENSMUSG00000021665	91.976	129.217	49.416	2.628	1.394	0.991	Dormant+	ENSMUSG00000021665	Hexb	protein_coding
ENSMUSG00000021671	14.205	9.711	19.341	0.496	-1.011	0.74	Reactivated+	ENSMUSG00000021671	Poc5	protein_coding
ENSMUSG00000021678	3.193	1.857	4.719	0.397	-1.333	0.82	Reactivated+	ENSMUSG00000021678	F2rl1	protein_coding
ENSMUSG00000021680	0.637	0.12	1.228	0.105	-3.25	0.941	Reactivated+	ENSMUSG00000021680	Crhbp	protein_coding
ENSMUSG00000021684	1.098	1.583	0.544	2.973	1.572	0.846	Dormant+	ENSMUSG00000021684	Pde8b	protein_coding
ENSMUSG00000021690	8.344	12.482	3.615	3.363	1.75	0.947	Dormant+	ENSMUSG00000021690	Jmy	protein_coding
ENSMUSG00000021697	11.283	5.052	18.404	0.279	-1.843	0.952	Reactivated+	ENSMUSG00000021697	Depdc1b	protein_coding
ENSMUSG00000021703	1.593	2.876	0.127	22.425	4.487	0.999	Dormant+	ENSMUSG00000021703	Serinc5	protein_coding
ENSMUSG00000021720	0.662	0.123	1.279	0.101	-3.303	0.941	Reactivated+	ENSMUSG00000021720	Rnf180	protein_coding
ENSMUSG00000021731	121.37	91.129	155.932	0.585	-0.772	0.74	Reactivated+	ENSMUSG00000021731	Mrps30	protein_coding
ENSMUSG00000021733	15.409	21.121	8.882	2.376	1.248	0.867	Dormant+	ENSMUSG00000021733	Slc4a7	protein_coding
ENSMUSG00000021745	23.414	30.181	15.68	1.925	0.945	0.749	Dormant+	NA	NA	NA
ENSMUSG00000021751	1.12	2.004	0.108	17.877	4.16	0.996	Dormant+	ENSMUSG00000021751	Acox2	protein_coding
ENSMUSG00000021765	4.425	6.839	1.665	3.985	1.995	0.95	Dormant+	ENSMUSG00000021765	Fst	protein_coding
ENSMUSG00000021767	10.099	14.353	5.237	2.727	1.447	0.907	Dormant+	ENSMUSG00000021767	Kat6b	protein_coding
ENSMUSG00000021786	2.08	3.179	0.823	3.832	1.938	0.931	Dormant+	ENSMUSG00000021786	Oxsm	protein_coding
ENSMUSG00000021803	2.175	3.984	0.107	36.839	5.203	0.999	Dormant+	ENSMUSG00000021803	Cdhr1	protein_coding
ENSMUSG00000021806	0.649	1.124	0.106	10.41	3.38	0.98	Dormant+	ENSMUSG00000021806	Nid2	protein_coding
ENSMUSG00000021811	214.272	143.063	295.653	0.482	-1.053	0.927	Reactivated+	ENSMUSG00000021811	Dnajc9	protein_coding
ENSMUSG00000021815	0.722	0.445	1.037	0.428	-1.224	0.764	Reactivated+	ENSMUSG00000021815	Mss51	protein_coding
ENSMUSG00000021820	6.175	9.857	1.967	4.98	2.316	0.998	Dormant+	ENSMUSG00000021820	Camk2g	protein_coding
ENSMUSG00000021822	5.438	7.203	3.421	2.075	1.053	0.753	Dormant+	ENSMUSG00000021822	Plau	protein_coding
ENSMUSG00000021838	6.942	10.519	2.854	3.588	1.843	0.966	Dormant+	ENSMUSG00000021838	Samd4	protein_coding
ENSMUSG00000021874	0.655	0.116	1.271	0.098	-3.349	0.951	Reactivated+	ENSMUSG00000021874	4933413J09Rik	lncRNA
ENSMUSG00000021876	210.373	289.198	120.287	2.396	1.26	0.971	Dormant+	ENSMUSG00000021876	Rnase4	protein_coding
ENSMUSG00000021880	0.674	1.168	0.109	10.42	3.381	0.977	Dormant+	ENSMUSG00000021880	Rnase6	protein_coding
ENSMUSG00000021886	1.814	2.584	0.934	2.746	1.457	0.847	Dormant+	ENSMUSG00000021886	Gpr65	protein_coding
ENSMUSG00000021908	2.399	3.728	0.879	4.227	2.08	0.996	Dormant+	ENSMUSG00000021908	Ncoa4-ps	processed_pseudogene
ENSMUSG00000021953	0.952	1.692	0.106	15.153	3.922	0.991	Dormant+	ENSMUSG00000021953	Tdh	protein_coding
ENSMUSG00000021965	30.933	19.208	44.334	0.434	-1.205	0.855	Reactivated+	ENSMUSG00000021965	Ska3	protein_coding
ENSMUSG00000021991	0.77	0.125	1.507	0.087	-3.525	0.963	Reactivated+	ENSMUSG00000021991	Cacna2d3	protein_coding
ENSMUSG00000021998	6.209	10.856	0.898	11.955	3.58	0.998	Dormant+	ENSMUSG00000021998	Lcp1	protein_coding
ENSMUSG00000022022	20.436	10.253	32.075	0.319	-1.649	0.969	Reactivated+	ENSMUSG00000022022	Mtrf1	protein_coding
ENSMUSG00000022033	135.068	66.908	212.965	0.313	-1.677	0.969	Reactivated+	ENSMUSG00000022033	Pbk	protein_coding
ENSMUSG00000022034	16.156	6.201	27.532	0.227	-2.14	0.984	Reactivated+	ENSMUSG00000022034	Esco2	protein_coding
ENSMUSG00000022040	4.189	2.654	5.944	0.447	-1.161	0.767	Reactivated+	ENSMUSG00000022040	Ephx2	protein_coding
ENSMUSG00000022055	16.87	2.814	32.934	0.085	-3.55	1	Reactivated+	ENSMUSG00000022055	Nefl	protein_coding
ENSMUSG00000022075	4.367	5.913	2.6	2.308	1.207	0.815	Dormant+	ENSMUSG00000022075	Rhobtb2	protein_coding
ENSMUSG00000022102	1.167	1.871	0.363	5.012	2.325	0.941	Dormant+	ENSMUSG00000022102	Dok2	protein_coding
ENSMUSG00000022108	3523.41	4407.96	2512.49	1.764	0.819	0.866	Dormant+	ENSMUSG00000022108	Itm2b	protein_coding
ENSMUSG00000022122	0.702	1.221	0.11	11.026	3.463	0.981	Dormant+	ENSMUSG00000022122	Ednrb	protein_coding
ENSMUSG00000022130	50.106	34.382	68.076	0.509	-0.976	0.857	Reactivated+	ENSMUSG00000022130	Tgds	protein_coding
ENSMUSG00000022177	65.096	45.607	87.369	0.524	-0.932	0.767	Reactivated+	ENSMUSG00000022177	Haus4	protein_coding
ENSMUSG00000022178	20.079	27.221	11.918	2.286	1.193	0.829	Dormant+	ENSMUSG00000022178	Ajuba	protein_coding
ENSMUSG00000022180	2.464	4.133	0.557	7.272	2.862	0.981	Dormant+	ENSMUSG00000022180	Slc7a8	protein_coding
ENSMUSG00000022186	95.298	53.485	143.084	0.368	-1.441	0.976	Reactivated+	ENSMUSG00000022186	Oxct1	protein_coding
ENSMUSG00000022195	9.682	4.623	15.465	0.297	-1.751	0.96	Reactivated+	ENSMUSG00000022195	6030458C11Rik	protein_coding
ENSMUSG00000022203	0.737	1.29	0.105	12.073	3.594	0.978	Dormant+	ENSMUSG00000022203	Efs	protein_coding
ENSMUSG00000022206	0.602	1.033	0.109	8.899	3.154	0.972	Dormant+	ENSMUSG00000022206	Npr3	protein_coding
ENSMUSG00000022214	70.527	95.349	42.16	2.234	1.16	0.89	Dormant+	ENSMUSG00000022214	Dcaf11	protein_coding
ENSMUSG00000022235	8.556	12.766	3.746	3.394	1.763	0.943	Dormant+	ENSMUSG00000022235	Cmbl	protein_coding
ENSMUSG00000022236	4.953	6.584	3.088	2.147	1.102	0.767	Dormant+	ENSMUSG00000022236	Ropn1l	protein_coding
ENSMUSG00000022237	0.732	0.381	1.133	0.336	-1.574	0.818	Reactivated+	ENSMUSG00000022237	Ankrd33b	protein_coding
ENSMUSG00000022241	154.949	111.058	205.11	0.545	-0.875	0.794	Reactivated+	ENSMUSG00000022241	Tars	protein_coding
ENSMUSG00000022244	20.513	12.784	29.347	0.433	-1.208	0.85	Reactivated+	ENSMUSG00000022244	Amacr	protein_coding
ENSMUSG00000022286	0.805	0.124	1.583	0.081	-3.627	0.961	Reactivated+	ENSMUSG00000022286	Grhl2	protein_coding
ENSMUSG00000022306	12.168	16.369	7.367	2.186	1.128	0.811	Dormant+	ENSMUSG00000022306	Zfpm2	protein_coding
ENSMUSG00000022309	23.781	34.709	11.291	3.088	1.627	0.955	Dormant+	ENSMUSG00000022309	Angpt1	protein_coding
ENSMUSG00000022322	52.363	35.592	71.53	0.498	-1.007	0.761	Reactivated+	ENSMUSG00000022322	Shcbp1	protein_coding
ENSMUSG00000022330	9.67	13.031	5.829	2.264	1.179	0.791	Dormant+	ENSMUSG00000022330	Osr2	protein_coding
ENSMUSG00000022335	1.877	0.544	3.4	0.164	-2.604	0.973	Reactivated+	ENSMUSG00000022335	Zfat	protein_coding
ENSMUSG00000022337	102.99	129.505	72.688	1.785	0.836	0.781	Dormant+	ENSMUSG00000022337	Emc2	protein_coding
ENSMUSG00000022340	1.466	2.615	0.153	15.933	3.994	0.995	Dormant+	ENSMUSG00000022340	Sybu	protein_coding
ENSMUSG00000022360	67.499	40.223	98.671	0.41	-1.285	0.916	Reactivated+	ENSMUSG00000022360	Atad2	protein_coding
ENSMUSG00000022367	26.926	34.849	17.87	1.961	0.972	0.736	Dormant+	ENSMUSG00000022367	Has2	protein_coding
ENSMUSG00000022371	2.374	3.909	0.62	6.254	2.645	0.98	Dormant+	ENSMUSG00000022371	Col14a1	protein_coding
ENSMUSG00000022376	0.694	1.206	0.109	10.626	3.41	0.976	Dormant+	ENSMUSG00000022376	Adcy8	protein_coding
ENSMUSG00000022382	31.967	21.916	43.454	0.512	-0.967	0.735	Reactivated+	ENSMUSG00000022382	Wnt7b	protein_coding
ENSMUSG00000022391	80.264	46.472	118.883	0.393	-1.348	0.939	Reactivated+	ENSMUSG00000022391	Rangap1	protein_coding
ENSMUSG00000022401	2.824	1.722	4.084	0.428	-1.226	0.801	Reactivated+	ENSMUSG00000022401	Xpnpep3	protein_coding
ENSMUSG00000022414	11.192	7.618	15.277	0.496	-1.011	0.726	Reactivated+	ENSMUSG00000022414	Tab1	protein_coding
ENSMUSG00000022420	78.438	54.866	105.378	0.524	-0.933	0.805	Reactivated+	ENSMUSG00000022420	Dnal4	protein_coding
ENSMUSG00000022425	3.191	4.384	1.827	2.417	1.273	0.789	Dormant+	ENSMUSG00000022425	Enpp2	protein_coding
ENSMUSG00000022426	32.561	22.897	43.607	0.528	-0.92	0.738	Reactivated+	ENSMUSG00000022426	Josd1	protein_coding
ENSMUSG00000022438	5.943	7.885	3.723	2.146	1.101	0.783	Dormant+	ENSMUSG00000022438	Parvb	protein_coding
ENSMUSG00000022439	1.226	2.164	0.154	13.561	3.761	0.986	Dormant+	ENSMUSG00000022439	Parvg	protein_coding
ENSMUSG00000022463	92.021	64.433	123.549	0.524	-0.933	0.844	Reactivated+	ENSMUSG00000022463	Srebf2	protein_coding
ENSMUSG00000022464	0.538	0.115	1.022	0.116	-3.107	0.942	Reactivated+	ENSMUSG00000022464	Slc38a4	protein_coding
ENSMUSG00000022471	203.822	140.784	275.867	0.512	-0.967	0.905	Reactivated+	ENSMUSG00000022471	Xrcc6	protein_coding
ENSMUSG00000022488	1.923	3.51	0.11	31.522	4.978	0.999	Dormant+	ENSMUSG00000022488	Nckap1l	protein_coding
ENSMUSG00000022489	1.147	2.057	0.108	18.344	4.197	0.991	Dormant+	ENSMUSG00000022489	Pde1b	protein_coding
ENSMUSG00000022510	0.645	1.113	0.11	9.496	3.247	0.975	Dormant+	ENSMUSG00000022510	Trp63	protein_coding
ENSMUSG00000022512	8.6	4.263	13.556	0.317	-1.657	0.929	Reactivated+	ENSMUSG00000022512	Cldn1	protein_coding
ENSMUSG00000022519	0.701	1.22	0.108	10.987	3.458	0.98	Dormant+	ENSMUSG00000022519	Srl	protein_coding
ENSMUSG00000022534	1.037	1.601	0.392	4.099	2.035	0.908	Dormant+	ENSMUSG00000022534	Mefv	protein_coding
ENSMUSG00000022537	4.548	7.221	1.492	4.828	2.271	0.962	Dormant+	ENSMUSG00000022537	Tmem44	protein_coding
ENSMUSG00000022543	1	1.782	0.106	16.502	4.045	0.992	Dormant+	ENSMUSG00000022543	4930451G09Rik	transcribed_unitary_pseudogene
ENSMUSG00000022548	6.507	12.107	0.107	110.598	6.789	1	Dormant+	ENSMUSG00000022548	Apod	protein_coding
ENSMUSG00000022558	12.684	16.553	8.262	2.012	1.009	0.725	Dormant+	ENSMUSG00000022558	Mroh1	protein_coding
ENSMUSG00000022559	41.963	29.808	55.853	0.537	-0.897	0.752	Reactivated+	ENSMUSG00000022559	Fbxl6	protein_coding
ENSMUSG00000022562	1.294	2.333	0.105	21.431	4.422	0.995	Dormant+	ENSMUSG00000022562	Oplah	protein_coding
ENSMUSG00000022568	7.837	5.014	11.064	0.454	-1.14	0.805	Reactivated+	ENSMUSG00000022568	Scrib	protein_coding
ENSMUSG00000022591	4.088	7.544	0.137	53.544	5.743	1	Dormant+	ENSMUSG00000022591	Gm9747	protein_coding
ENSMUSG00000022594	1.386	2.504	0.109	22.85	4.514	0.995	Dormant+	ENSMUSG00000022594	Lynx1	protein_coding
ENSMUSG00000022596	0.634	1.093	0.109	9.903	3.308	0.978	Dormant+	ENSMUSG00000022596	Slurp1	protein_coding
ENSMUSG00000022604	9.205	13.674	4.098	3.362	1.749	0.932	Dormant+	ENSMUSG00000022604	Cep97	protein_coding
ENSMUSG00000022629	3.064	1.512	4.838	0.32	-1.644	0.9	Reactivated+	ENSMUSG00000022629	Kif21a	protein_coding
ENSMUSG00000022664	19.263	30.062	6.921	4.286	2.1	0.99	Dormant+	ENSMUSG00000022664	Slc35a5	protein_coding
ENSMUSG00000022667	2.226	4.082	0.106	37.588	5.232	1	Dormant+	ENSMUSG00000022667	Cd200r1	protein_coding
ENSMUSG00000022673	131.842	63.475	209.977	0.306	-1.707	0.985	Reactivated+	ENSMUSG00000022673	Mcm4	protein_coding
ENSMUSG00000022676	9.049	12.414	5.204	2.408	1.268	0.836	Dormant+	ENSMUSG00000022676	Snai2	protein_coding
ENSMUSG00000022687	2.75	4.153	1.147	3.551	1.828	0.906	Dormant+	ENSMUSG00000022687	Boc	protein_coding
ENSMUSG00000022704	6.672	4.287	9.398	0.451	-1.149	0.8	Reactivated+	ENSMUSG00000022704	Qtrt2	protein_coding
ENSMUSG00000022708	49.491	65.22	31.515	2.026	1.019	0.823	Dormant+	ENSMUSG00000022708	Zbtb20	protein_coding
ENSMUSG00000022723	2.746	1.559	4.102	0.387	-1.371	0.86	Reactivated+	ENSMUSG00000022723	Crybg3	protein_coding
ENSMUSG00000022724	23.675	14.903	33.701	0.44	-1.186	0.833	Reactivated+	ENSMUSG00000022724	Riox2	protein_coding
ENSMUSG00000022742	8.449	11.06	5.464	2.014	1.01	0.745	Dormant+	ENSMUSG00000022742	Cpox	protein_coding
ENSMUSG00000022747	5.669	7.783	3.253	2.391	1.258	0.824	Dormant+	ENSMUSG00000022747	St3gal6	protein_coding
ENSMUSG00000022788	2.566	1.363	3.941	0.343	-1.542	0.868	Reactivated+	ENSMUSG00000022788	Fgd4	protein_coding
ENSMUSG00000022799	2.158	0.886	3.612	0.25	-2	0.969	Reactivated+	ENSMUSG00000022799	Arhgap31	protein_coding
ENSMUSG00000022801	18.058	25.454	9.605	2.614	1.386	0.908	Dormant+	ENSMUSG00000022801	Lrch3	protein_coding
ENSMUSG00000022807	17.407	28.094	5.192	5.431	2.441	0.997	Dormant+	ENSMUSG00000022807	Osbpl11	protein_coding
ENSMUSG00000022816	25.015	35.812	12.675	2.796	1.483	0.909	Dormant+	ENSMUSG00000022816	Fstl1	protein_coding
ENSMUSG00000022831	2.483	4.205	0.514	8.222	3.039	0.988	Dormant+	ENSMUSG00000022831	Hcls1	protein_coding
ENSMUSG00000022838	3.037	4.18	1.732	2.424	1.277	0.827	Dormant+	ENSMUSG00000022838	Eaf2	protein_coding
ENSMUSG00000022843	3.414	4.616	2.04	2.288	1.194	0.774	Dormant+	ENSMUSG00000022843	Clcn2	protein_coding
ENSMUSG00000022847	0.766	0.117	1.508	0.081	-3.63	0.974	Reactivated+	ENSMUSG00000022847	Thpo	protein_coding
ENSMUSG00000022871	0.87	1.54	0.105	14.543	3.862	0.988	Dormant+	ENSMUSG00000022871	Fetub	protein_coding
ENSMUSG00000022876	1.175	0.122	2.378	0.054	-4.221	0.984	Reactivated+	ENSMUSG00000022876	Samsn1	protein_coding
ENSMUSG00000022881	88.084	50.323	131.239	0.385	-1.378	0.961	Reactivated+	ENSMUSG00000022881	Rfc4	protein_coding
ENSMUSG00000022887	7.995	10.482	5.154	2.047	1.033	0.747	Dormant+	ENSMUSG00000022887	Masp1	protein_coding
ENSMUSG00000022892	262.575	326.401	189.631	1.725	0.787	0.761	Dormant+	ENSMUSG00000022892	App	protein_coding
ENSMUSG00000022895	13.263	18.482	7.297	2.537	1.343	0.859	Dormant+	ENSMUSG00000022895	Ets2	protein_coding
ENSMUSG00000022899	2.103	3.849	0.108	34.176	5.095	0.999	Dormant+	ENSMUSG00000022899	Slc15a2	protein_coding
ENSMUSG00000022901	2.621	4.18	0.839	5.057	2.338	0.956	Dormant+	ENSMUSG00000022901	Cd86	protein_coding
ENSMUSG00000022906	25.105	37.972	10.401	3.689	1.883	0.98	Dormant+	ENSMUSG00000022906	Parp9	protein_coding
ENSMUSG00000022945	66.492	44.638	91.467	0.486	-1.041	0.809	Reactivated+	ENSMUSG00000022945	Chaf1b	protein_coding
ENSMUSG00000022946	4.884	7.033	2.428	2.91	1.541	0.877	Dormant+	ENSMUSG00000022946	Dop1b	protein_coding
ENSMUSG00000022948	2.816	1.537	4.278	0.369	-1.44	0.86	Reactivated+	ENSMUSG00000022948	Setd4	protein_coding
ENSMUSG00000022951	82.065	56.605	111.162	0.508	-0.978	0.732	Reactivated+	ENSMUSG00000022951	Rcan1	protein_coding
ENSMUSG00000022961	114.855	145.64	79.672	1.826	0.868	0.863	Dormant+	ENSMUSG00000022961	Son	protein_coding
ENSMUSG00000022964	8.703	13.043	3.744	3.393	1.762	0.939	Dormant+	ENSMUSG00000022964	Tmem50b	protein_coding
ENSMUSG00000022971	59.03	83.035	31.596	2.617	1.388	0.979	Dormant+	ENSMUSG00000022971	Ifnar2	protein_coding
ENSMUSG00000022973	8.196	11.471	4.454	2.536	1.343	0.869	Dormant+	ENSMUSG00000022973	Synj1	protein_coding
ENSMUSG00000022983	9.026	12.323	5.259	2.335	1.224	0.826	Dormant+	ENSMUSG00000022983	Scaf4	protein_coding
ENSMUSG00000022996	0.976	0.126	1.947	0.067	-3.896	0.97	Reactivated+	ENSMUSG00000022996	Wnt10b	protein_coding
ENSMUSG00000023004	2943.16	1713.61	4348.35	0.392	-1.35	0.996	Reactivated+	ENSMUSG00000023004	Tuba1b	protein_coding
ENSMUSG00000023009	2.388	3.361	1.276	2.629	1.394	0.828	Dormant+	ENSMUSG00000023009	Nckap5l	protein_coding
ENSMUSG00000023015	254.193	150.372	372.845	0.405	-1.305	0.908	Reactivated+	ENSMUSG00000023015	Racgap1	protein_coding
ENSMUSG00000023019	3.225	4.656	1.59	2.884	1.528	0.844	Dormant+	ENSMUSG00000023019	Gpd1	protein_coding
ENSMUSG00000023022	46.862	60.139	31.688	1.885	0.915	0.765	Dormant+	ENSMUSG00000023022	Lima1	protein_coding
ENSMUSG00000023030	16.506	21.759	10.503	2.06	1.042	0.775	Dormant+	ENSMUSG00000023030	Slc11a2	protein_coding
ENSMUSG00000023034	302.484	392.888	199.166	1.957	0.969	0.774	Dormant+	ENSMUSG00000023034	Nr4a1	protein_coding
ENSMUSG00000023043	1131.75	577.278	1765.43	0.329	-1.604	0.993	Reactivated+	ENSMUSG00000023043	Krt18	protein_coding
ENSMUSG00000023046	2.686	1.356	4.206	0.329	-1.603	0.87	Reactivated+	ENSMUSG00000023046	Igfbp6	protein_coding
ENSMUSG00000023051	60.546	43.195	80.376	0.542	-0.885	0.754	Reactivated+	ENSMUSG00000023051	Tarbp2	protein_coding
ENSMUSG00000023064	0.84	0.445	1.293	0.344	-1.542	0.825	Reactivated+	ENSMUSG00000023064	Sncg	protein_coding
ENSMUSG00000023066	3.309	1.395	5.496	0.259	-1.95	0.944	Reactivated+	ENSMUSG00000023066	Rttn	protein_coding
ENSMUSG00000023067	644.976	805.86	461.11	1.738	0.797	0.772	Dormant+	ENSMUSG00000023067	Cdkn1a	protein_coding
ENSMUSG00000023070	0.816	1.432	0.111	12.55	3.65	0.98	Dormant+	ENSMUSG00000023070	Rgn	protein_coding
ENSMUSG00000023078	1.266	2.275	0.112	19.61	4.293	0.996	Dormant+	ENSMUSG00000023078	Cxcl13	protein_coding
ENSMUSG00000023092	11.707	18.023	4.488	3.968	1.988	0.963	Dormant+	ENSMUSG00000023092	Fhl1	protein_coding
ENSMUSG00000023094	6.895	10.308	2.994	3.499	1.807	0.946	Dormant+	ENSMUSG00000023094	Msrb2	protein_coding
ENSMUSG00000023104	210.307	125.366	307.382	0.407	-1.296	0.97	Reactivated+	ENSMUSG00000023104	Rfc2	protein_coding
ENSMUSG00000023110	191.601	133.467	258.039	0.514	-0.961	0.878	Reactivated+	ENSMUSG00000023110	Prmt5	protein_coding
ENSMUSG00000023206	20.856	28.365	12.276	2.307	1.206	0.85	Dormant+	ENSMUSG00000023206	Il15ra	protein_coding
ENSMUSG00000023216	1.515	2.747	0.108	24.923	4.639	0.998	Dormant+	ENSMUSG00000023216	Epb42	protein_coding
ENSMUSG00000023243	14.642	7.686	22.593	0.345	-1.535	0.917	Reactivated+	ENSMUSG00000023243	Kcnk5	protein_coding
ENSMUSG00000023266	3.305	6.102	0.108	55.054	5.783	1	Dormant+	ENSMUSG00000023266	Frs3	protein_coding
ENSMUSG00000023274	1.431	2.371	0.358	6.675	2.739	0.973	Dormant+	ENSMUSG00000023274	Cd4	protein_coding
ENSMUSG00000023341	1.328	2.398	0.106	22.161	4.47	0.996	Dormant+	ENSMUSG00000023341	Mx2	polymorphic_pseudogene
ENSMUSG00000023345	31.484	19.316	45.389	0.43	-1.218	0.875	Reactivated+	ENSMUSG00000023345	Poc1a	protein_coding
ENSMUSG00000023349	1.863	3.396	0.11	29.531	4.884	0.999	Dormant+	ENSMUSG00000023349	Clec4n	protein_coding
ENSMUSG00000023484	2.683	3.762	1.451	2.578	1.366	0.808	Dormant+	ENSMUSG00000023484	Prph	protein_coding
ENSMUSG00000023707	16.186	23.175	8.199	2.831	1.502	0.935	Dormant+	ENSMUSG00000023707	Ogfod2	protein_coding
ENSMUSG00000023795	1.109	1.982	0.111	17.665	4.143	0.992	Dormant+	ENSMUSG00000023795	Pisd-ps2	transcribed_unprocessed_pseudogene
ENSMUSG00000023805	24.228	16.608	32.936	0.498	-1.005	0.758	Reactivated+	ENSMUSG00000023805	Synj2	protein_coding
ENSMUSG00000023826	1.203	2.162	0.106	19.119	4.257	0.997	Dormant+	ENSMUSG00000023826	Prkn	protein_coding
ENSMUSG00000023832	66.018	40.129	95.605	0.417	-1.263	0.916	Reactivated+	ENSMUSG00000023832	Acat2	protein_coding
ENSMUSG00000023909	33.275	21.84	46.343	0.468	-1.096	0.829	Reactivated+	ENSMUSG00000023909	Paqr4	protein_coding
ENSMUSG00000023913	516.089	368.335	684.951	0.539	-0.893	0.818	Reactivated+	ENSMUSG00000023913	Pla2g7	protein_coding
ENSMUSG00000023915	5.547	10.304	0.11	90.7	6.503	1	Dormant+	ENSMUSG00000023915	Tnfrsf21	protein_coding
ENSMUSG00000023919	20.86	14.142	28.538	0.498	-1.004	0.774	Reactivated+	ENSMUSG00000023919	Cenpq	protein_coding
ENSMUSG00000023921	33.41	45.716	19.345	2.378	1.25	0.877	Dormant+	ENSMUSG00000023921	Mmut	protein_coding
ENSMUSG00000023926	1.367	2.469	0.106	22.351	4.482	0.994	Dormant+	ENSMUSG00000023926	Rhag	protein_coding
ENSMUSG00000023940	27.919	15.173	42.486	0.361	-1.469	0.908	Reactivated+	ENSMUSG00000023940	Sgo1	protein_coding
ENSMUSG00000023953	8.355	5.606	11.497	0.49	-1.03	0.736	Reactivated+	ENSMUSG00000023953	Polh	protein_coding
ENSMUSG00000023960	2.113	1.266	3.08	0.407	-1.297	0.789	Reactivated+	ENSMUSG00000023960	Enpp5	protein_coding
ENSMUSG00000023961	4.605	2.996	6.444	0.465	-1.106	0.759	Reactivated+	ENSMUSG00000023961	Enpp4	protein_coding
ENSMUSG00000023966	0.59	0.12	1.127	0.113	-3.148	0.936	Reactivated+	ENSMUSG00000023966	Rsph9	protein_coding
ENSMUSG00000023979	0.522	0.885	0.107	7.949	2.991	0.964	Dormant+	ENSMUSG00000023979	Guca1b	protein_coding
ENSMUSG00000023982	1.213	1.626	0.74	2.218	1.149	0.755	Dormant+	ENSMUSG00000023982	Guca1a	protein_coding
ENSMUSG00000023992	1.656	3.017	0.1	29.222	4.869	0.998	Dormant+	ENSMUSG00000023992	Trem2	protein_coding
ENSMUSG00000023994	4.104	6.204	1.704	3.606	1.851	0.964	Dormant+	ENSMUSG00000023994	Nfya	protein_coding
ENSMUSG00000023995	1.122	2.01	0.108	18.292	4.193	0.994	Dormant+	ENSMUSG00000023995	Tspo2	protein_coding
ENSMUSG00000024007	173.351	102.08	254.804	0.401	-1.319	0.99	Reactivated+	ENSMUSG00000024007	Ppil1	protein_coding
ENSMUSG00000024013	2.01	3.673	0.11	31.65	4.984	0.997	Dormant+	ENSMUSG00000024013	Fgd2	protein_coding
ENSMUSG00000024027	3.729	2.526	5.104	0.491	-1.028	0.727	Reactivated+	ENSMUSG00000024027	Glp1r	protein_coding
ENSMUSG00000024030	1.111	1.986	0.11	17.593	4.137	0.993	Dormant+	ENSMUSG00000024030	Abcg1	protein_coding
ENSMUSG00000024037	30.33	18.135	44.267	0.411	-1.284	0.87	Reactivated+	ENSMUSG00000024037	Wdr4	protein_coding
ENSMUSG00000024049	1.33	2.402	0.105	22.346	4.482	0.995	Dormant+	ENSMUSG00000024049	Myom1	protein_coding
ENSMUSG00000024053	1.466	0.85	2.169	0.385	-1.379	0.809	Reactivated+	ENSMUSG00000024053	Emilin2	protein_coding
ENSMUSG00000024056	37.234	21.068	55.71	0.376	-1.41	0.88	Reactivated+	ENSMUSG00000024056	Ndc80	protein_coding
ENSMUSG00000024066	70.51	92.636	45.223	2.034	1.024	0.795	Dormant+	ENSMUSG00000024066	Xdh	protein_coding
ENSMUSG00000024068	13.42	17.476	8.783	1.996	0.997	0.775	Dormant+	ENSMUSG00000024068	Spast	protein_coding
ENSMUSG00000024078	22.297	13.215	32.676	0.403	-1.312	0.884	Reactivated+	ENSMUSG00000024078	Ttc27	protein_coding
ENSMUSG00000024084	18.253	24.963	10.584	2.363	1.241	0.843	Dormant+	ENSMUSG00000024084	Qpct	protein_coding
ENSMUSG00000024095	89.503	58.629	124.787	0.47	-1.088	0.9	Reactivated+	ENSMUSG00000024095	Hnrnpll	protein_coding
ENSMUSG00000024118	5.333	7.029	3.393	2.083	1.058	0.749	Dormant+	ENSMUSG00000024118	Tedc2	protein_coding
ENSMUSG00000024120	52.998	31.891	77.12	0.415	-1.27	0.912	Reactivated+	ENSMUSG00000024120	Lrpprc	protein_coding
ENSMUSG00000024136	0.946	1.493	0.321	4.531	2.18	0.927	Dormant+	ENSMUSG00000024136	Dnase1l2	protein_coding
ENSMUSG00000024137	10.808	14.941	6.083	2.425	1.278	0.846	Dormant+	ENSMUSG00000024137	E4f1	protein_coding
ENSMUSG00000024142	4.831	3.23	6.66	0.488	-1.035	0.738	Reactivated+	ENSMUSG00000024142	Mlst8	protein_coding
ENSMUSG00000024151	129.956	85.591	180.659	0.469	-1.092	0.902	Reactivated+	ENSMUSG00000024151	Msh2	protein_coding
ENSMUSG00000024163	15.745	20.995	9.746	2.129	1.09	0.796	Dormant+	ENSMUSG00000024163	Mapk8ip3	protein_coding
ENSMUSG00000024174	2.751	4.455	0.805	5.533	2.468	0.981	Dormant+	ENSMUSG00000024174	Pot1b	protein_coding
ENSMUSG00000024190	763.965	987.212	508.826	1.958	0.97	0.807	Dormant+	ENSMUSG00000024190	Dusp1	protein_coding
ENSMUSG00000024201	10.024	14.488	4.923	2.959	1.565	0.91	Dormant+	ENSMUSG00000024201	Kdm4b	protein_coding
ENSMUSG00000024222	137.315	172.027	97.644	1.771	0.824	0.737	Dormant+	ENSMUSG00000024222	Fkbp5	protein_coding
ENSMUSG00000024228	5.288	7.818	2.397	3.226	1.69	0.914	Dormant+	ENSMUSG00000024228	Nudt12	protein_coding
ENSMUSG00000024246	7.944	10.909	4.556	2.357	1.237	0.842	Dormant+	ENSMUSG00000024246	Thumpd2	protein_coding
ENSMUSG00000024251	4.081	1.746	6.749	0.258	-1.954	0.942	Reactivated+	ENSMUSG00000024251	Thada	protein_coding
ENSMUSG00000024271	235.992	158.945	324.047	0.487	-1.037	0.901	Reactivated+	ENSMUSG00000024271	Elp2	protein_coding
ENSMUSG00000024287	115.89	82.399	154.165	0.539	-0.893	0.855	Reactivated+	ENSMUSG00000024287	Thoc1	protein_coding
ENSMUSG00000024292	1.027	1.834	0.105	16.81	4.071	0.99	Dormant+	ENSMUSG00000024292	Cyp4f14	protein_coding
ENSMUSG00000024301	3.585	1.305	6.191	0.208	-2.264	0.973	Reactivated+	ENSMUSG00000024301	Kifc5b	protein_coding
ENSMUSG00000024304	80.772	44.088	122.696	0.357	-1.487	0.96	Reactivated+	ENSMUSG00000024304	Cdh2	protein_coding
ENSMUSG00000024330	0.571	0.129	1.076	0.128	-2.966	0.928	Reactivated+	ENSMUSG00000024330	Col11a2	protein_coding
ENSMUSG00000024338	124.099	174.829	66.122	2.634	1.397	0.956	Dormant+	ENSMUSG00000024338	Psmb8	protein_coding
ENSMUSG00000024339	66.257	97.459	30.596	3.139	1.65	0.981	Dormant+	ENSMUSG00000024339	Tap2	protein_coding
ENSMUSG00000024370	141.915	102.699	186.732	0.552	-0.858	0.753	Reactivated+	ENSMUSG00000024370	Cdc23	protein_coding
ENSMUSG00000024378	19.709	10.658	30.053	0.351	-1.509	0.934	Reactivated+	ENSMUSG00000024378	Stard4	protein_coding
ENSMUSG00000024382	60.295	37.226	86.659	0.427	-1.227	0.898	Reactivated+	ENSMUSG00000024382	Ercc3	protein_coding
ENSMUSG00000024386	0.547	0.933	0.106	8.479	3.084	0.966	Dormant+	ENSMUSG00000024386	Proc	protein_coding
ENSMUSG00000024391	0.494	0.116	0.926	0.137	-2.863	0.93	Reactivated+	ENSMUSG00000024391	Apom	protein_coding
ENSMUSG00000024395	1.811	2.452	1.078	2.239	1.163	0.76	Dormant+	ENSMUSG00000024395	Lims2	protein_coding
ENSMUSG00000024397	5.577	9.399	1.209	7.836	2.97	0.993	Dormant+	ENSMUSG00000024397	Aif1	protein_coding
ENSMUSG00000024401	1.392	2.516	0.108	22.635	4.5	0.993	Dormant+	ENSMUSG00000024401	Tnf	protein_coding
ENSMUSG00000024421	0.892	0.124	1.77	0.074	-3.764	0.968	Reactivated+	ENSMUSG00000024421	Lama3	protein_coding
ENSMUSG00000024427	12.753	17.97	6.791	2.653	1.408	0.899	Dormant+	ENSMUSG00000024427	Spry4	protein_coding
ENSMUSG00000024430	2.01	2.696	1.226	2.233	1.159	0.76	Dormant+	ENSMUSG00000024430	Cabyr	protein_coding
ENSMUSG00000024442	8.776	6.004	11.943	0.501	-0.996	0.817	Reactivated+	ENSMUSG00000024442	Dele1	protein_coding
ENSMUSG00000024451	1.211	0.817	1.662	0.483	-1.048	0.741	Reactivated+	ENSMUSG00000024451	Arap3	protein_coding
ENSMUSG00000024471	0.67	1.16	0.109	10.18	3.348	0.973	Dormant+	ENSMUSG00000024471	Myot	protein_coding
ENSMUSG00000024493	203.153	128.549	288.415	0.445	-1.168	0.981	Reactivated+	ENSMUSG00000024493	Lars	protein_coding
ENSMUSG00000024505	2.525	1.682	3.489	0.481	-1.057	0.751	Reactivated+	ENSMUSG00000024505	Dtwd2	protein_coding
ENSMUSG00000024511	34.461	22.188	48.486	0.455	-1.138	0.868	Reactivated+	ENSMUSG00000024511	Rab27b	protein_coding
ENSMUSG00000024512	121.378	71.437	178.454	0.4	-1.322	0.935	Reactivated+	ENSMUSG00000024512	Dynap	protein_coding
ENSMUSG00000024542	29.495	18.047	42.579	0.424	-1.238	0.869	Reactivated+	ENSMUSG00000024542	Cep192	protein_coding
ENSMUSG00000024544	40.382	25.066	57.887	0.438	-1.19	0.885	Reactivated+	ENSMUSG00000024544	Ldlrad4	protein_coding
ENSMUSG00000024590	48.096	24.166	75.445	0.326	-1.619	0.976	Reactivated+	ENSMUSG00000024590	Lmnb1	protein_coding
ENSMUSG00000024593	4.348	5.826	2.658	2.179	1.123	0.767	Dormant+	ENSMUSG00000024593	Megf10	protein_coding
ENSMUSG00000024601	140.474	94.606	192.895	0.488	-1.034	0.911	Reactivated+	ENSMUSG00000024601	Isoc1	protein_coding
ENSMUSG00000024610	20.776	35.07	4.44	7.869	2.976	0.997	Dormant+	ENSMUSG00000024610	Cd74	protein_coding
ENSMUSG00000024613	52.301	36.784	70.035	0.526	-0.926	0.761	Reactivated+	ENSMUSG00000024613	Tcof1	protein_coding
ENSMUSG00000024620	30.543	44.703	14.361	3.028	1.598	0.94	Dormant+	ENSMUSG00000024620	Pdgfrb	protein_coding
ENSMUSG00000024621	9.765	17.073	1.413	12.118	3.599	0.999	Dormant+	ENSMUSG00000024621	Csf1r	protein_coding
ENSMUSG00000024640	160.73	96.564	234.063	0.412	-1.28	0.951	Reactivated+	ENSMUSG00000024640	Psat1	protein_coding
ENSMUSG00000024642	1.172	2.104	0.108	19.181	4.262	0.996	Dormant+	ENSMUSG00000024642	Tle4	protein_coding
ENSMUSG00000024661	10268	12728.2	7456.37	1.708	0.772	0.815	Dormant+	ENSMUSG00000024661	Fth1	protein_coding
ENSMUSG00000024663	5.954	8.685	2.834	3.124	1.644	0.883	Dormant+	ENSMUSG00000024663	Rab3il1	protein_coding
ENSMUSG00000024672	5.648	9.6	1.132	8.379	3.067	0.994	Dormant+	ENSMUSG00000024672	Ms4a7	protein_coding
ENSMUSG00000024675	0.603	1.034	0.11	9.433	3.238	0.968	Dormant+	ENSMUSG00000024675	Ms4a4c	protein_coding
ENSMUSG00000024677	3.798	7.024	0.111	61.289	5.938	1	Dormant+	ENSMUSG00000024677	Ms4a6b	protein_coding
ENSMUSG00000024679	4.358	8.072	0.114	69.088	6.11	1	Dormant+	ENSMUSG00000024679	Ms4a6d	protein_coding
ENSMUSG00000024696	3.319	5.151	1.226	4.191	2.067	0.939	Dormant+	ENSMUSG00000024696	Lpxn	protein_coding
ENSMUSG00000024730	1.754	2.393	1.024	2.348	1.231	0.764	Dormant+	ENSMUSG00000024730	Ms4a8a	protein_coding
ENSMUSG00000024737	0.956	1.545	0.284	5.508	2.462	0.961	Dormant+	ENSMUSG00000024737	Slc15a3	protein_coding
ENSMUSG00000024742	83.629	46.606	125.942	0.368	-1.444	0.94	Reactivated+	ENSMUSG00000024742	Fen1	protein_coding
ENSMUSG00000024747	4.916	8.36	0.98	8.605	3.105	0.997	Dormant+	ENSMUSG00000024747	Aldh1a7	protein_coding
ENSMUSG00000024764	20.942	11.216	32.057	0.347	-1.527	0.927	Reactivated+	ENSMUSG00000024764	Naa40	protein_coding
ENSMUSG00000024778	14.519	22.304	5.621	3.958	1.985	0.977	Dormant+	ENSMUSG00000024778	Fas	protein_coding
ENSMUSG00000024780	15.027	19.104	10.368	1.851	0.888	0.726	Dormant+	ENSMUSG00000024780	Cdc37l1	protein_coding
ENSMUSG00000024782	82.34	110.508	50.147	2.192	1.132	0.888	Dormant+	ENSMUSG00000024782	Ak3	protein_coding
ENSMUSG00000024785	109.776	64.089	161.989	0.394	-1.342	0.968	Reactivated+	ENSMUSG00000024785	Rcl1	protein_coding
ENSMUSG00000024791	22.39	13.497	32.553	0.406	-1.302	0.858	Reactivated+	ENSMUSG00000024791	Cdca5	protein_coding
ENSMUSG00000024810	53.19	88.133	13.254	6.732	2.751	1	Dormant+	ENSMUSG00000024810	Il33	protein_coding
ENSMUSG00000024831	7.298	9.965	4.25	2.364	1.241	0.818	Dormant+	ENSMUSG00000024831	Ighmbp2	protein_coding
ENSMUSG00000024833	129.658	90.373	174.556	0.517	-0.952	0.792	Reactivated+	ENSMUSG00000024833	Pola2	protein_coding
ENSMUSG00000024843	98.884	130.74	62.477	2.091	1.064	0.851	Dormant+	ENSMUSG00000024843	Chka	protein_coding
ENSMUSG00000024853	285.337	217.064	363.364	0.6	-0.738	0.738	Reactivated+	ENSMUSG00000024853	Sf3b2	protein_coding
ENSMUSG00000024873	2.283	3.608	0.77	4.661	2.221	0.958	Dormant+	ENSMUSG00000024873	Cnih2	protein_coding
ENSMUSG00000024883	18.509	8.232	30.255	0.272	-1.876	0.978	Reactivated+	ENSMUSG00000024883	Rin1	protein_coding
ENSMUSG00000024885	39.123	51.748	24.694	2.109	1.077	0.799	Dormant+	ENSMUSG00000024885	Aldh3b1	protein_coding
ENSMUSG00000024897	0.735	0.129	1.428	0.096	-3.374	0.954	Reactivated+	ENSMUSG00000024897	Apba1	protein_coding
ENSMUSG00000024905	0.892	1.58	0.107	14.211	3.829	0.988	Dormant+	ENSMUSG00000024905	Tesmin	protein_coding
ENSMUSG00000024936	0.605	1.042	0.104	9.823	3.296	0.971	Dormant+	ENSMUSG00000024936	Kcnk7	protein_coding
ENSMUSG00000024937	53.542	30.834	79.495	0.393	-1.346	0.926	Reactivated+	ENSMUSG00000024937	Ehbp1l1	protein_coding
ENSMUSG00000024965	4.625	8.415	0.295	27.823	4.798	1	Dormant+	ENSMUSG00000024965	Fermt3	protein_coding
ENSMUSG00000024975	11.424	15.801	6.422	2.452	1.294	0.881	Dormant+	ENSMUSG00000024975	Pdcd4	protein_coding
ENSMUSG00000024989	30.119	20.712	40.869	0.511	-0.969	0.729	Reactivated+	ENSMUSG00000024989	Cep55	protein_coding
ENSMUSG00000025001	44.122	28.989	61.418	0.468	-1.097	0.842	Reactivated+	ENSMUSG00000025001	Hells	protein_coding
ENSMUSG00000025006	6.635	9.546	3.308	2.909	1.541	0.912	Dormant+	ENSMUSG00000025006	Sorbs1	protein_coding
ENSMUSG00000025017	1.002	1.786	0.107	16.039	4.004	0.991	Dormant+	ENSMUSG00000025017	Pik3ap1	protein_coding
ENSMUSG00000025019	6.156	3.208	9.526	0.335	-1.579	0.956	Reactivated+	ENSMUSG00000025019	Lcor	protein_coding
ENSMUSG00000025027	224.271	150.144	308.988	0.485	-1.045	0.924	Reactivated+	ENSMUSG00000025027	Xpnpep1	protein_coding
ENSMUSG00000025044	2.145	3.541	0.549	6.371	2.671	0.973	Dormant+	ENSMUSG00000025044	Msr1	protein_coding
ENSMUSG00000025058	1.729	3.144	0.112	26.907	4.75	1	Dormant+	ENSMUSG00000025058	Tasl	protein_coding
ENSMUSG00000025069	1.948	2.994	0.753	3.952	1.982	0.943	Dormant+	ENSMUSG00000025069	Gsto2	protein_coding
ENSMUSG00000025083	21.399	29.042	12.664	2.293	1.197	0.832	Dormant+	ENSMUSG00000025083	Afap1l2	protein_coding
ENSMUSG00000025089	1.167	2.094	0.108	18.808	4.233	0.994	Dormant+	ENSMUSG00000025089	Gfra1	protein_coding
ENSMUSG00000025102	22.937	16.536	30.251	0.545	-0.875	0.769	Reactivated+	ENSMUSG00000025102	3110040N11Rik	protein_coding
ENSMUSG00000025134	353.585	246.283	476.217	0.517	-0.951	0.924	Reactivated+	ENSMUSG00000025134	Alyref	protein_coding
ENSMUSG00000025138	43.012	59.014	24.723	2.392	1.258	0.907	Dormant+	ENSMUSG00000025138	Sirt7	protein_coding
ENSMUSG00000025163	1.256	2.26	0.107	20.934	4.388	0.995	Dormant+	ENSMUSG00000025163	Cd7	protein_coding
ENSMUSG00000025165	2.825	5.203	0.108	45.638	5.512	1	Dormant+	ENSMUSG00000025165	Sectm1a	protein_coding
ENSMUSG00000025175	0.61	1.049	0.109	9.481	3.245	0.971	Dormant+	ENSMUSG00000025175	Fn3k	protein_coding
ENSMUSG00000025178	58.197	78.743	34.717	2.271	1.183	0.889	Dormant+	ENSMUSG00000025178	Pi4k2a	protein_coding
ENSMUSG00000025185	1.012	0.121	2.031	0.063	-3.994	0.973	Reactivated+	ENSMUSG00000025185	Loxl4	protein_coding
ENSMUSG00000025200	10.426	6.351	15.082	0.421	-1.247	0.838	Reactivated+	ENSMUSG00000025200	Cwf19l1	protein_coding
ENSMUSG00000025218	5.123	7.36	2.566	2.919	1.546	0.907	Dormant+	ENSMUSG00000025218	Poll	protein_coding
ENSMUSG00000025264	45.724	32.981	60.287	0.546	-0.872	0.753	Reactivated+	ENSMUSG00000025264	Tsr2	protein_coding
ENSMUSG00000025270	12.897	18.505	6.488	2.875	1.523	0.867	Dormant+	ENSMUSG00000025270	Alas2	protein_coding
ENSMUSG00000025283	450.498	614.664	262.88	2.328	1.219	0.988	Dormant+	ENSMUSG00000025283	Sat1	protein_coding
ENSMUSG00000025323	3.237	4.406	1.901	2.323	1.216	0.786	Dormant+	ENSMUSG00000025323	Sp4	protein_coding
ENSMUSG00000025324	15.272	9.637	21.712	0.445	-1.168	0.805	Reactivated+	ENSMUSG00000025324	Atp10a	protein_coding
ENSMUSG00000025329	1.638	2.222	0.971	2.304	1.204	0.773	Dormant+	ENSMUSG00000025329	Padi1	protein_coding
ENSMUSG00000025330	30.097	17.218	44.817	0.383	-1.385	0.893	Reactivated+	ENSMUSG00000025330	Padi4	protein_coding
ENSMUSG00000025352	1.501	2.145	0.765	2.858	1.515	0.853	Dormant+	ENSMUSG00000025352	Gdf11	protein_coding
ENSMUSG00000025359	1.737	2.319	1.072	2.161	1.111	0.755	Dormant+	ENSMUSG00000025359	Pmel	protein_coding
ENSMUSG00000025373	34.203	23.922	45.952	0.515	-0.959	0.746	Reactivated+	ENSMUSG00000025373	Rnf41	protein_coding
ENSMUSG00000025383	0.835	1.473	0.105	13.687	3.775	0.983	Dormant+	ENSMUSG00000025383	Il23a	protein_coding
ENSMUSG00000025384	25.02	32.786	16.144	2.049	1.035	0.764	Dormant+	ENSMUSG00000025384	Faap100	protein_coding
ENSMUSG00000025395	81.15	46.311	120.967	0.385	-1.377	0.943	Reactivated+	ENSMUSG00000025395	Prim1	protein_coding
ENSMUSG00000025403	312.658	194.447	447.755	0.434	-1.204	0.975	Reactivated+	ENSMUSG00000025403	Shmt2	protein_coding
ENSMUSG00000025427	0.983	0.117	1.972	0.064	-3.976	0.978	Reactivated+	ENSMUSG00000025427	Rnf165	protein_coding
ENSMUSG00000025450	0.632	0.888	0.339	2.57	1.362	0.845	Dormant+	ENSMUSG00000025450	Gm9752	lncRNA
ENSMUSG00000025466	4.813	2.592	7.351	0.349	-1.518	0.915	Reactivated+	ENSMUSG00000025466	Fuom	protein_coding
ENSMUSG00000025469	15.185	8.889	22.381	0.399	-1.326	0.892	Reactivated+	ENSMUSG00000025469	Msx3	protein_coding
ENSMUSG00000025474	169.551	107.235	240.77	0.441	-1.181	0.936	Reactivated+	ENSMUSG00000025474	Tubgcp2	protein_coding
ENSMUSG00000025475	10.626	4.961	17.101	0.292	-1.778	0.958	Reactivated+	ENSMUSG00000025475	Adgra1	protein_coding
ENSMUSG00000025484	22.72	29.25	15.256	1.906	0.931	0.756	Dormant+	ENSMUSG00000025484	Bet1l	protein_coding
ENSMUSG00000025485	46.689	28.203	67.815	0.417	-1.263	0.892	Reactivated+	ENSMUSG00000025485	Ric8a	protein_coding
ENSMUSG00000025495	41.754	29.669	55.564	0.535	-0.902	0.742	Reactivated+	ENSMUSG00000025495	Ptdss2	protein_coding
ENSMUSG00000025498	18.017	29.511	4.881	6.015	2.589	0.994	Dormant+	ENSMUSG00000025498	Irf7	protein_coding
ENSMUSG00000025534	190.685	138.535	250.286	0.553	-0.854	0.834	Reactivated+	ENSMUSG00000025534	Gusb	protein_coding
ENSMUSG00000025558	45.573	29.47	63.976	0.462	-1.115	0.855	Reactivated+	ENSMUSG00000025558	Dock9	protein_coding
ENSMUSG00000025574	174.544	76.826	286.222	0.266	-1.91	0.996	Reactivated+	ENSMUSG00000025574	Tk1	protein_coding
ENSMUSG00000025579	107.888	67.43	154.125	0.44	-1.184	0.924	Reactivated+	ENSMUSG00000025579	Gaa	protein_coding
ENSMUSG00000025582	8.875	6.065	12.086	0.507	-0.979	0.75	Reactivated+	ENSMUSG00000025582	Nptx1	protein_coding
ENSMUSG00000025586	1.534	2.53	0.396	6.34	2.665	0.971	Dormant+	ENSMUSG00000025586	Cpeb1	protein_coding
ENSMUSG00000025592	0.834	1.471	0.106	13.701	3.776	0.983	Dormant+	ENSMUSG00000025592	Dach2	protein_coding
ENSMUSG00000025602	4.137	2.637	5.851	0.458	-1.127	0.76	Reactivated+	ENSMUSG00000025602	Zfp202	protein_coding
ENSMUSG00000025612	6.103	8.067	3.859	2.068	1.048	0.767	Dormant+	ENSMUSG00000025612	Bach1	protein_coding
ENSMUSG00000025656	3.241	5.103	1.112	4.545	2.184	0.96	Dormant+	ENSMUSG00000025656	Arhgef9	protein_coding
ENSMUSG00000025665	15.819	8.468	24.219	0.353	-1.501	0.917	Reactivated+	ENSMUSG00000025665	Rps6ka6	protein_coding
ENSMUSG00000025701	2.955	5.446	0.108	49.339	5.625	1	Dormant+	ENSMUSG00000025701	Alox5	protein_coding
ENSMUSG00000025738	0.874	1.545	0.108	13.961	3.803	0.988	Dormant+	ENSMUSG00000025738	Fbxl16	protein_coding
ENSMUSG00000025743	4.642	7.144	1.783	4.06	2.021	0.954	Dormant+	ENSMUSG00000025743	Sdc3	protein_coding
ENSMUSG00000025747	165.303	118.19	219.147	0.54	-0.888	0.787	Reactivated+	ENSMUSG00000025747	Tyms	protein_coding
ENSMUSG00000025757	129.72	95.189	169.183	0.564	-0.827	0.736	Reactivated+	ENSMUSG00000025757	Hspa4l	protein_coding
ENSMUSG00000025758	52.245	27.06	81.028	0.338	-1.567	0.962	Reactivated+	ENSMUSG00000025758	Plk4	protein_coding
ENSMUSG00000025785	114.913	82.874	151.53	0.544	-0.879	0.804	Reactivated+	ENSMUSG00000025785	Exosc7	protein_coding
ENSMUSG00000025792	42.024	26.082	60.242	0.435	-1.2	0.875	Reactivated+	ENSMUSG00000025792	Slc25a10	protein_coding
ENSMUSG00000025795	29.228	21.127	38.487	0.548	-0.867	0.746	Reactivated+	ENSMUSG00000025795	Rassf3	protein_coding
ENSMUSG00000025804	2.52	4.632	0.107	42.029	5.393	0.999	Dormant+	ENSMUSG00000025804	Ccr1	protein_coding
ENSMUSG00000025817	57.603	38.533	79.397	0.486	-1.04	0.899	Reactivated+	ENSMUSG00000025817	Nudt5	protein_coding
ENSMUSG00000025825	146.628	186.228	101.372	1.846	0.884	0.887	Dormant+	ENSMUSG00000025825	Iscu	protein_coding
ENSMUSG00000025855	1.739	2.968	0.333	8.703	3.121	0.984	Dormant+	ENSMUSG00000025855	Prkar1b	protein_coding
ENSMUSG00000025857	14.345	9.526	19.852	0.475	-1.075	0.757	Reactivated+	ENSMUSG00000025857	Dnaaf5	protein_coding
ENSMUSG00000025868	110.794	137.312	80.488	1.718	0.78	0.803	Dormant+	ENSMUSG00000025868	Higd2a	protein_coding
ENSMUSG00000025872	99.614	74.091	128.784	0.578	-0.79	0.762	Reactivated+	ENSMUSG00000025872	Thoc3	protein_coding
ENSMUSG00000025877	2.334	4.288	0.102	40.157	5.328	0.998	Dormant+	ENSMUSG00000025877	Hk3	protein_coding
ENSMUSG00000025887	64.199	82.386	43.414	1.925	0.945	0.799	Dormant+	ENSMUSG00000025887	Casp12	protein_coding
ENSMUSG00000025889	6.096	8.73	3.086	2.809	1.49	0.851	Dormant+	ENSMUSG00000025889	Snca	protein_coding
ENSMUSG00000025893	4.788	6.494	2.838	2.248	1.168	0.853	Dormant+	ENSMUSG00000025893	Kbtbd3	protein_coding
ENSMUSG00000025962	41.178	27.8	56.466	0.492	-1.024	0.789	Reactivated+	ENSMUSG00000025962	Fastkd2	protein_coding
ENSMUSG00000025981	82.231	105.908	55.171	1.925	0.945	0.779	Dormant+	ENSMUSG00000025981	Coq10b	protein_coding
ENSMUSG00000025993	17.232	24.299	9.157	2.633	1.397	0.856	Dormant+	ENSMUSG00000025993	Slc40a1	protein_coding
ENSMUSG00000025995	109.399	62.922	162.515	0.388	-1.366	0.978	Reactivated+	ENSMUSG00000025995	Wdr75	protein_coding
ENSMUSG00000026017	3.117	2.044	4.344	0.471	-1.087	0.745	Reactivated+	ENSMUSG00000026017	Carf	protein_coding
ENSMUSG00000026018	3.169	4.522	1.623	2.768	1.469	0.866	Dormant+	ENSMUSG00000026018	Ica1l	protein_coding
ENSMUSG00000026019	121.05	88.664	158.062	0.56	-0.835	0.763	Reactivated+	ENSMUSG00000026019	Wdr12	protein_coding
ENSMUSG00000026039	24.261	14.034	35.949	0.392	-1.351	0.883	Reactivated+	ENSMUSG00000026039	Sgo2a	protein_coding
ENSMUSG00000026042	1.043	1.861	0.108	16.382	4.034	0.993	Dormant+	ENSMUSG00000026042	Col5a2	protein_coding
ENSMUSG00000026043	43.164	63.667	19.732	3.186	1.672	0.935	Dormant+	ENSMUSG00000026043	Col3a1	protein_coding
ENSMUSG00000026049	53.052	33.32	75.604	0.444	-1.172	0.932	Reactivated+	ENSMUSG00000026049	Tex30	protein_coding
ENSMUSG00000026058	1.999	3.162	0.669	4.764	2.252	0.946	Dormant+	ENSMUSG00000026058	Khdrbs2	protein_coding
ENSMUSG00000026062	19.996	13.797	27.08	0.509	-0.974	0.749	Reactivated+	ENSMUSG00000026062	Slc9a2	protein_coding
ENSMUSG00000026069	0.865	1.532	0.104	14.335	3.841	0.99	Dormant+	ENSMUSG00000026069	Il1rl1	protein_coding
ENSMUSG00000026094	77.915	107.065	44.6	2.401	1.264	0.941	Dormant+	ENSMUSG00000026094	Stk17b	protein_coding
ENSMUSG00000026097	42.11	26.03	60.486	0.426	-1.23	0.9	Reactivated+	ENSMUSG00000026097	Ormdl1	protein_coding
ENSMUSG00000026098	9.013	6.027	12.427	0.488	-1.034	0.755	Reactivated+	ENSMUSG00000026098	Pms1	protein_coding
ENSMUSG00000026104	32.898	46.488	17.368	2.712	1.439	0.919	Dormant+	ENSMUSG00000026104	Stat1	protein_coding
ENSMUSG00000026109	14.758	19.287	9.583	2.008	1.006	0.741	Dormant+	ENSMUSG00000026109	Tmeff2	protein_coding
ENSMUSG00000026113	2.314	3.001	1.529	1.966	0.975	0.735	Dormant+	ENSMUSG00000026113	Inpp4a	protein_coding
ENSMUSG00000026121	0.756	0.109	1.496	0.074	-3.76	0.991	Reactivated+	ENSMUSG00000026121	Sema4c	protein_coding
ENSMUSG00000026126	2.743	4.134	1.152	3.625	1.858	0.923	Dormant+	ENSMUSG00000026126	Ptpn18	protein_coding
ENSMUSG00000026134	58.36	38.148	81.459	0.47	-1.088	0.834	Reactivated+	ENSMUSG00000026134	Prim2	protein_coding
ENSMUSG00000026156	0.857	1.246	0.412	3.068	1.617	0.883	Dormant+	ENSMUSG00000026156	B3gat2	protein_coding
ENSMUSG00000026170	2.606	3.624	1.443	2.531	1.34	0.808	Dormant+	ENSMUSG00000026170	Cyp27a1	protein_coding
ENSMUSG00000026173	1.318	2.109	0.413	5.067	2.341	0.944	Dormant+	ENSMUSG00000026173	Plcd4	protein_coding
ENSMUSG00000026176	8.712	11.353	5.694	1.949	0.963	0.796	Dormant+	ENSMUSG00000026176	Ctdsp1	protein_coding
ENSMUSG00000026177	6.592	11.091	1.45	7.738	2.952	0.998	Dormant+	ENSMUSG00000026177	Slc11a1	protein_coding
ENSMUSG00000026187	119.525	66.801	179.782	0.372	-1.426	0.986	Reactivated+	ENSMUSG00000026187	Xrcc5	protein_coding
ENSMUSG00000026188	0.693	1.203	0.109	10.714	3.421	0.978	Dormant+	ENSMUSG00000026188	Tmem169	protein_coding
ENSMUSG00000026189	70.285	49.535	94	0.531	-0.912	0.787	Reactivated+	ENSMUSG00000026189	Pecr	protein_coding
ENSMUSG00000026196	4.429	2.879	6.201	0.465	-1.103	0.762	Reactivated+	ENSMUSG00000026196	Bard1	protein_coding
ENSMUSG00000026200	4.455	5.8	2.918	1.994	0.995	0.726	Dormant+	ENSMUSG00000026200	Glb1l	protein_coding
ENSMUSG00000026202	348.884	245.124	467.467	0.528	-0.922	0.908	Reactivated+	ENSMUSG00000026202	Tuba4a	protein_coding
ENSMUSG00000026245	200.364	148.129	260.06	0.571	-0.809	0.784	Reactivated+	ENSMUSG00000026245	Farsb	protein_coding
ENSMUSG00000026249	29.41	52.504	3.016	17.492	4.129	1	Dormant+	ENSMUSG00000026249	Serpine2	protein_coding
ENSMUSG00000026274	10.59	5.204	16.745	0.309	-1.697	0.935	Reactivated+	ENSMUSG00000026274	Pask	protein_coding
ENSMUSG00000026278	250.246	166.414	346.054	0.481	-1.055	0.884	Reactivated+	ENSMUSG00000026278	Bok	protein_coding
ENSMUSG00000026288	2.195	4.022	0.106	37.224	5.218	1	Dormant+	ENSMUSG00000026288	Inpp5d	protein_coding
ENSMUSG00000026301	0.743	1.298	0.11	11.66	3.544	0.981	Dormant+	ENSMUSG00000026301	Iqca	protein_coding
ENSMUSG00000026303	1.177	0.521	1.927	0.273	-1.875	0.878	Reactivated+	ENSMUSG00000026303	Mlph	protein_coding
ENSMUSG00000026304	0.697	0.124	1.352	0.1	-3.327	0.953	Reactivated+	ENSMUSG00000026304	Rab17	protein_coding
ENSMUSG00000026308	1.427	0.122	2.919	0.045	-4.489	0.989	Reactivated+	ENSMUSG00000026308	Klhl30	protein_coding
ENSMUSG00000026315	23.468	31.844	13.896	2.264	1.179	0.829	Dormant+	ENSMUSG00000026315	Serpinb8	protein_coding
ENSMUSG00000026317	8.461	11.672	4.792	2.458	1.298	0.827	Dormant+	ENSMUSG00000026317	Cln8	protein_coding
ENSMUSG00000026321	2.321	1.408	3.365	0.426	-1.231	0.789	Reactivated+	ENSMUSG00000026321	Tnfrsf11a	protein_coding
ENSMUSG00000026355	765.711	394.119	1190.39	0.332	-1.592	0.997	Reactivated+	ENSMUSG00000026355	Mcm6	protein_coding
ENSMUSG00000026357	1.15	2.062	0.107	19.002	4.248	0.995	Dormant+	ENSMUSG00000026357	Rgs18	protein_coding
ENSMUSG00000026358	7.656	11.807	2.913	4.051	2.018	0.954	Dormant+	ENSMUSG00000026358	Rgs1	protein_coding
ENSMUSG00000026360	27.304	43.223	9.11	4.747	2.247	0.993	Dormant+	ENSMUSG00000026360	Rgs2	protein_coding
ENSMUSG00000026365	48.961	85.177	7.572	11.219	3.488	1	Dormant+	ENSMUSG00000026365	Cfh	protein_coding
ENSMUSG00000026383	1.824	3.328	0.105	31.749	4.989	1	Dormant+	ENSMUSG00000026383	Epb41l5	protein_coding
ENSMUSG00000026387	0.461	0.123	0.847	0.155	-2.692	0.922	Reactivated+	ENSMUSG00000026387	Sctr	protein_coding
ENSMUSG00000026389	16.357	6.958	27.098	0.257	-1.959	0.993	Reactivated+	ENSMUSG00000026389	Steap3	protein_coding
ENSMUSG00000026399	1.463	2.65	0.107	23.61	4.561	0.998	Dormant+	ENSMUSG00000026399	Cd55	protein_coding
ENSMUSG00000026413	1.45	1.941	0.889	2.189	1.13	0.752	Dormant+	ENSMUSG00000026413	Pkp1	protein_coding
ENSMUSG00000026414	350.025	151.467	576.947	0.262	-1.935	1	Reactivated+	ENSMUSG00000026414	Tnnt2	protein_coding
ENSMUSG00000026418	2.292	1.444	3.261	0.449	-1.156	0.764	Reactivated+	ENSMUSG00000026418	Tnni1	protein_coding
ENSMUSG00000026420	0.508	0.121	0.95	0.132	-2.921	0.93	Reactivated+	ENSMUSG00000026420	Il24	protein_coding
ENSMUSG00000026429	44.365	26.099	65.24	0.397	-1.332	0.937	Reactivated+	ENSMUSG00000026429	Ube2t	protein_coding
ENSMUSG00000026430	3.636	5.036	2.036	2.499	1.321	0.824	Dormant+	ENSMUSG00000026430	Rassf5	protein_coding
ENSMUSG00000026435	1.596	2.888	0.119	23.541	4.557	0.996	Dormant+	ENSMUSG00000026435	Slc45a3	protein_coding
ENSMUSG00000026458	0.813	1.428	0.109	12.318	3.623	0.979	Dormant+	ENSMUSG00000026458	Ppfia4	protein_coding
ENSMUSG00000026469	6.147	8.324	3.66	2.279	1.188	0.826	Dormant+	ENSMUSG00000026469	Xpr1	protein_coding
ENSMUSG00000026480	2.341	4.299	0.104	40.463	5.339	0.999	Dormant+	ENSMUSG00000026480	Ncf2	protein_coding
ENSMUSG00000026494	0.868	1.199	0.491	2.43	1.281	0.774	Dormant+	ENSMUSG00000026494	Kif26b	protein_coding
ENSMUSG00000026504	67.023	42.926	94.561	0.457	-1.13	0.891	Reactivated+	ENSMUSG00000026504	Sdccag8	protein_coding
ENSMUSG00000026509	404.721	256.11	574.563	0.448	-1.157	0.97	Reactivated+	ENSMUSG00000026509	Capn2	protein_coding
ENSMUSG00000026525	6.687	4.407	9.292	0.476	-1.072	0.761	Reactivated+	ENSMUSG00000026525	Opn3	protein_coding
ENSMUSG00000026548	2.381	3.234	1.406	2.237	1.161	0.769	Dormant+	ENSMUSG00000026548	Slamf9	protein_coding
ENSMUSG00000026556	0.821	1.446	0.106	12.967	3.697	0.981	Dormant+	ENSMUSG00000026556	Vangl2	protein_coding
ENSMUSG00000026563	92.085	64.115	124.052	0.517	-0.95	0.805	Reactivated+	ENSMUSG00000026563	Tada1	protein_coding
ENSMUSG00000026564	1.107	1.983	0.106	18.633	4.22	0.991	Dormant+	ENSMUSG00000026564	Dusp27	protein_coding
ENSMUSG00000026571	5.779	7.849	3.414	2.329	1.219	0.81	Dormant+	ENSMUSG00000026571	Dcaf6	protein_coding
ENSMUSG00000026574	0.827	1.459	0.105	13.664	3.772	0.984	Dormant+	ENSMUSG00000026574	Dpt	protein_coding
ENSMUSG00000026576	0.925	1.639	0.11	14.647	3.873	0.991	Dormant+	ENSMUSG00000026576	Atp1b1	protein_coding
ENSMUSG00000026582	1.144	0.117	2.317	0.054	-4.209	0.981	Reactivated+	ENSMUSG00000026582	Sele	protein_coding
ENSMUSG00000026589	5.749	3.241	8.616	0.378	-1.402	0.845	Reactivated+	ENSMUSG00000026589	Sec16b	protein_coding
ENSMUSG00000026594	19.02	12.145	26.877	0.456	-1.134	0.816	Reactivated+	ENSMUSG00000026594	Ralgps2	protein_coding
ENSMUSG00000026601	1.08	1.932	0.107	17.495	4.129	0.996	Dormant+	ENSMUSG00000026601	Axdnd1	protein_coding
ENSMUSG00000026605	53.551	35.785	73.855	0.48	-1.059	0.771	Reactivated+	ENSMUSG00000026605	Cenpf	protein_coding
ENSMUSG00000026621	1.136	2.006	0.142	14.063	3.814	0.996	Dormant+	ENSMUSG00000026621	Mtarc1	protein_coding
ENSMUSG00000026622	45.874	30.671	63.248	0.487	-1.037	0.747	Reactivated+	ENSMUSG00000026622	Nek2	protein_coding
ENSMUSG00000026634	64.332	47.254	83.849	0.567	-0.82	0.742	Reactivated+	ENSMUSG00000026634	Angel2	protein_coding
ENSMUSG00000026643	94.144	68.812	123.095	0.564	-0.825	0.762	Reactivated+	ENSMUSG00000026643	Nmt2	protein_coding
ENSMUSG00000026646	12.443	7.481	18.114	0.417	-1.26	0.849	Reactivated+	ENSMUSG00000026646	Suv39h2	protein_coding
ENSMUSG00000026649	1.614	2.217	0.924	2.409	1.269	0.793	Dormant+	ENSMUSG00000026649	Cfap126	protein_coding
ENSMUSG00000026656	3.543	5.631	1.157	4.874	2.285	0.957	Dormant+	ENSMUSG00000026656	Fcgr2b	protein_coding
ENSMUSG00000026664	1.921	2.801	0.916	3.068	1.617	0.864	Dormant+	ENSMUSG00000026664	Phyh	protein_coding
ENSMUSG00000026669	8.492	4.976	12.51	0.402	-1.314	0.828	Reactivated+	ENSMUSG00000026669	Mcm10	protein_coding
ENSMUSG00000026678	0.873	0.117	1.737	0.072	-3.786	0.968	Reactivated+	ENSMUSG00000026678	Rgs5	protein_coding
ENSMUSG00000026683	44.04	29.731	60.393	0.49	-1.029	0.75	Reactivated+	ENSMUSG00000026683	Nuf2	protein_coding
ENSMUSG00000026687	166.415	118.756	220.883	0.538	-0.895	0.794	Reactivated+	ENSMUSG00000026687	Aldh9a1	protein_coding
ENSMUSG00000026691	1.366	1.979	0.667	2.954	1.563	0.856	Dormant+	ENSMUSG00000026691	Fmo3	protein_coding
ENSMUSG00000026692	0.899	1.588	0.112	13.615	3.767	0.981	Dormant+	ENSMUSG00000026692	Fmo4	protein_coding
ENSMUSG00000026698	28.584	38.723	16.997	2.242	1.165	0.843	Dormant+	ENSMUSG00000026698	Pigc	protein_coding
ENSMUSG00000026712	7.533	12.266	2.125	5.651	2.498	0.984	Dormant+	ENSMUSG00000026712	Mrc1	protein_coding
ENSMUSG00000026721	25.661	33.768	16.395	2.041	1.029	0.795	Dormant+	ENSMUSG00000026721	Rabgap1l	protein_coding
ENSMUSG00000026748	0.586	1.004	0.108	8.896	3.153	0.966	Dormant+	ENSMUSG00000026748	Plxdc2	protein_coding
ENSMUSG00000026773	3.551	6.118	0.617	9.644	3.27	0.993	Dormant+	ENSMUSG00000026773	Pfkfb3	protein_coding
ENSMUSG00000026779	21.663	14.583	29.756	0.488	-1.036	0.768	Reactivated+	ENSMUSG00000026779	Mastl	protein_coding
ENSMUSG00000026784	27.4	15.098	41.46	0.359	-1.479	0.948	Reactivated+	ENSMUSG00000026784	Pdss1	protein_coding
ENSMUSG00000026785	12.034	7.071	17.706	0.399	-1.324	0.853	Reactivated+	ENSMUSG00000026785	Pkn3	protein_coding
ENSMUSG00000026792	3.385	1.708	5.301	0.325	-1.621	0.896	Reactivated+	ENSMUSG00000026792	Lrsam1	protein_coding
ENSMUSG00000026806	8.777	3.861	14.396	0.271	-1.882	0.948	Reactivated+	ENSMUSG00000026806	Ddx31	protein_coding
ENSMUSG00000026809	0.623	0.164	1.147	0.149	-2.75	0.927	Reactivated+	ENSMUSG00000026809	Spaca9	protein_coding
ENSMUSG00000026826	44.404	58.026	28.837	2.022	1.016	0.773	Dormant+	ENSMUSG00000026826	Nr4a2	protein_coding
ENSMUSG00000026827	48.924	34.124	65.838	0.515	-0.958	0.771	Reactivated+	ENSMUSG00000026827	Gpd2	protein_coding
ENSMUSG00000026833	1.921	3.511	0.105	32.036	5.002	1	Dormant+	ENSMUSG00000026833	Olfm1	protein_coding
ENSMUSG00000026840	0.795	1.397	0.107	13.115	3.713	0.985	Dormant+	ENSMUSG00000026840	Lamc3	protein_coding
ENSMUSG00000026856	18.24	7.693	30.294	0.256	-1.967	0.982	Reactivated+	ENSMUSG00000026856	Dolpp1	protein_coding
ENSMUSG00000026872	15.551	20.062	10.395	1.941	0.957	0.745	Dormant+	ENSMUSG00000026872	Zeb2	protein_coding
ENSMUSG00000026880	40.344	59.792	18.117	3.291	1.718	0.991	Dormant+	ENSMUSG00000026880	Stom	protein_coding
ENSMUSG00000026896	6.965	9.81	3.714	2.609	1.384	0.877	Dormant+	ENSMUSG00000026896	Ifih1	protein_coding
ENSMUSG00000026923	11.631	18.453	3.835	4.875	2.285	0.988	Dormant+	ENSMUSG00000026923	Notch1	protein_coding
ENSMUSG00000026926	172.282	100.107	254.767	0.395	-1.339	0.984	Reactivated+	ENSMUSG00000026926	Pmpca	protein_coding
ENSMUSG00000026938	24.619	42.15	4.583	9.45	3.24	1	Dormant+	ENSMUSG00000026938	Fcna	protein_coding
ENSMUSG00000026958	1.828	3.336	0.105	30.816	4.946	1	Dormant+	ENSMUSG00000026958	Dpp7	protein_coding
ENSMUSG00000026960	27.34	18.94	36.94	0.507	-0.98	0.802	Reactivated+	ENSMUSG00000026960	Arl6ip6	protein_coding
ENSMUSG00000026974	66.097	39.875	96.064	0.418	-1.258	0.956	Reactivated+	ENSMUSG00000026974	Zmynd19	protein_coding
ENSMUSG00000026976	0.654	1.136	0.104	10.442	3.384	0.985	Dormant+	ENSMUSG00000026976	Pax8	protein_coding
ENSMUSG00000026980	17.791	12.347	24.013	0.516	-0.954	0.731	Reactivated+	ENSMUSG00000026980	Ly75	protein_coding
ENSMUSG00000026981	2.402	4.41	0.108	40.326	5.334	1	Dormant+	ENSMUSG00000026981	Il1rn	protein_coding
ENSMUSG00000026988	27.612	35.692	18.378	1.963	0.973	0.754	Dormant+	ENSMUSG00000026988	Wdsub1	protein_coding
ENSMUSG00000026994	0.912	1.617	0.107	14.638	3.872	0.988	Dormant+	ENSMUSG00000026994	Galnt3	protein_coding
ENSMUSG00000026999	35.885	16.189	58.394	0.277	-1.854	0.986	Reactivated+	ENSMUSG00000026999	Nup35	protein_coding
ENSMUSG00000027001	14.39	9.836	19.594	0.497	-1.008	0.783	Reactivated+	ENSMUSG00000027001	Dusp19	protein_coding
ENSMUSG00000027002	214.392	157.917	278.934	0.562	-0.831	0.763	Reactivated+	ENSMUSG00000027002	Nckap1	protein_coding
ENSMUSG00000027004	1.342	2.33	0.212	11.054	3.467	0.984	Dormant+	ENSMUSG00000027004	Frzb	protein_coding
ENSMUSG00000027007	7.383	9.637	4.807	2.011	1.008	0.73	Dormant+	ENSMUSG00000027007	Itprid2	protein_coding
ENSMUSG00000027009	0.744	1.301	0.108	11.729	3.552	0.975	Dormant+	ENSMUSG00000027009	Itga4	protein_coding
ENSMUSG00000027048	1.3	2.345	0.107	21.107	4.4	0.994	Dormant+	ENSMUSG00000027048	Abcb11	protein_coding
ENSMUSG00000027067	521.741	389.641	672.713	0.581	-0.785	0.829	Reactivated+	ENSMUSG00000027067	Ssrp1	protein_coding
ENSMUSG00000027068	30.959	15.406	48.733	0.316	-1.662	0.952	Reactivated+	ENSMUSG00000027068	Dhrs9	protein_coding
ENSMUSG00000027078	69.381	100.302	34.044	2.974	1.572	0.978	Dormant+	ENSMUSG00000027078	Ube2l6	protein_coding
ENSMUSG00000027111	181.468	115.538	256.816	0.449	-1.156	0.948	Reactivated+	ENSMUSG00000027111	Itga6	protein_coding
ENSMUSG00000027115	19.683	11.416	29.131	0.388	-1.367	0.875	Reactivated+	ENSMUSG00000027115	Kif18a	protein_coding
ENSMUSG00000027130	8.749	11.481	5.626	2.043	1.031	0.738	Dormant+	ENSMUSG00000027130	Slc12a6	protein_coding
ENSMUSG00000027164	14.871	19.722	9.327	2.141	1.098	0.761	Dormant+	ENSMUSG00000027164	Traf6	protein_coding
ENSMUSG00000027189	1.881	1.036	2.847	0.364	-1.457	0.861	Reactivated+	ENSMUSG00000027189	Trim44	protein_coding
ENSMUSG00000027199	203.069	146.931	267.226	0.553	-0.854	0.842	Reactivated+	ENSMUSG00000027199	Gatm	protein_coding
ENSMUSG00000027200	1.653	2.413	0.784	3.107	1.636	0.872	Dormant+	ENSMUSG00000027200	Sema6d	protein_coding
ENSMUSG00000027204	71.683	102.846	36.068	2.884	1.528	0.958	Dormant+	ENSMUSG00000027204	Fbn1	protein_coding
ENSMUSG00000027217	0.924	1.636	0.109	14.311	3.839	0.984	Dormant+	ENSMUSG00000027217	Tspan18	protein_coding
ENSMUSG00000027227	45.908	70.569	17.724	4.018	2.006	0.99	Dormant+	ENSMUSG00000027227	Sord	protein_coding
ENSMUSG00000027230	1.196	2.149	0.107	19.216	4.264	0.995	Dormant+	ENSMUSG00000027230	Creb3l1	protein_coding
ENSMUSG00000027244	25.764	33.376	17.064	1.969	0.977	0.732	Dormant+	ENSMUSG00000027244	Atg13	protein_coding
ENSMUSG00000027276	16.133	8.322	25.06	0.33	-1.598	0.949	Reactivated+	ENSMUSG00000027276	Jag1	protein_coding
ENSMUSG00000027281	2.477	3.313	1.522	2.152	1.106	0.75	Dormant+	ENSMUSG00000027281	Slx4ip	protein_coding
ENSMUSG00000027298	4.862	2.996	6.994	0.43	-1.218	0.789	Reactivated+	ENSMUSG00000027298	Tyro3	protein_coding
ENSMUSG00000027300	5.266	1.611	9.443	0.17	-2.558	0.982	Reactivated+	ENSMUSG00000027300	Ubox5	protein_coding
ENSMUSG00000027306	49.996	32.737	69.722	0.472	-1.084	0.778	Reactivated+	ENSMUSG00000027306	Nusap1	protein_coding
ENSMUSG00000027313	5.802	2.644	9.411	0.287	-1.799	0.925	Reactivated+	ENSMUSG00000027313	Chac1	protein_coding
ENSMUSG00000027318	1.159	1.788	0.439	4.125	2.045	0.924	Dormant+	ENSMUSG00000027318	Adam33	protein_coding
ENSMUSG00000027322	4.318	7.361	0.84	8.657	3.114	0.993	Dormant+	ENSMUSG00000027322	Siglec1	protein_coding
ENSMUSG00000027323	62.586	20.416	110.779	0.186	-2.427	1	Reactivated+	ENSMUSG00000027323	Rad51	protein_coding
ENSMUSG00000027331	59.957	42.124	80.337	0.53	-0.915	0.739	Reactivated+	ENSMUSG00000027331	Knstrn	protein_coding
ENSMUSG00000027333	39.515	51.4	25.933	1.985	0.989	0.798	Dormant+	ENSMUSG00000027333	Smox	protein_coding
ENSMUSG00000027339	0.948	1.686	0.106	15.014	3.908	0.99	Dormant+	ENSMUSG00000027339	Rassf2	protein_coding
ENSMUSG00000027346	22.918	31.884	12.671	2.534	1.342	0.9	Dormant+	ENSMUSG00000027346	Gpcpd1	protein_coding
ENSMUSG00000027351	37.45	24.433	52.325	0.468	-1.095	0.867	Reactivated+	ENSMUSG00000027351	Spred1	protein_coding
ENSMUSG00000027353	14.717	6.735	23.84	0.284	-1.814	0.959	Reactivated+	ENSMUSG00000027353	Mcm8	protein_coding
ENSMUSG00000027358	6.081	9.124	2.604	3.476	1.797	0.931	Dormant+	ENSMUSG00000027358	Bmp2	protein_coding
ENSMUSG00000027360	0.745	1.304	0.105	12.092	3.596	0.983	Dormant+	ENSMUSG00000027360	Hdc	protein_coding
ENSMUSG00000027371	0.762	1.337	0.106	12.408	3.633	0.986	Dormant+	ENSMUSG00000027371	Fahd2a	protein_coding
ENSMUSG00000027379	49	24.32	77.205	0.313	-1.676	0.96	Reactivated+	ENSMUSG00000027379	Bub1	protein_coding
ENSMUSG00000027381	13.658	23.337	2.597	8.997	3.17	1	Dormant+	ENSMUSG00000027381	Bcl2l11	protein_coding
ENSMUSG00000027399	1.948	3.559	0.108	31.422	4.974	0.999	Dormant+	ENSMUSG00000027399	Il1a	protein_coding
ENSMUSG00000027405	410.84	294.658	543.62	0.544	-0.877	0.847	Reactivated+	ENSMUSG00000027405	Nop56	protein_coding
ENSMUSG00000027424	17.382	9.442	26.456	0.355	-1.496	0.937	Reactivated+	ENSMUSG00000027424	Mgme1	protein_coding
ENSMUSG00000027435	0.582	0.996	0.108	8.979	3.167	0.972	Dormant+	ENSMUSG00000027435	Cd93	protein_coding
ENSMUSG00000027447	1694.69	2280.06	1025.7	2.232	1.158	0.976	Dormant+	ENSMUSG00000027447	Cst3	protein_coding
ENSMUSG00000027452	1.012	1.803	0.107	16.027	4.002	0.992	Dormant+	ENSMUSG00000027452	Acss1	protein_coding
ENSMUSG00000027454	20.561	13.983	28.079	0.498	-1.007	0.779	Reactivated+	ENSMUSG00000027454	Gins1	protein_coding
ENSMUSG00000027466	225.651	145.319	317.458	0.454	-1.141	0.955	Reactivated+	ENSMUSG00000027466	Rbck1	protein_coding
ENSMUSG00000027469	83.315	47.764	123.945	0.385	-1.379	0.92	Reactivated+	ENSMUSG00000027469	Tpx2	protein_coding
ENSMUSG00000027478	1.837	1.013	2.779	0.36	-1.473	0.818	Reactivated+	ENSMUSG00000027478	Dnmt3b	protein_coding
ENSMUSG00000027490	56.852	33.929	83.05	0.408	-1.292	0.909	Reactivated+	ENSMUSG00000027490	E2f1	protein_coding
ENSMUSG00000027496	58.045	29.329	90.863	0.32	-1.642	0.947	Reactivated+	ENSMUSG00000027496	Aurka	protein_coding
ENSMUSG00000027498	46.43	25.924	69.865	0.368	-1.444	0.939	Reactivated+	ENSMUSG00000027498	Cstf1	protein_coding
ENSMUSG00000027499	11.544	7.523	16.14	0.462	-1.115	0.78	Reactivated+	ENSMUSG00000027499	Pkia	protein_coding
ENSMUSG00000027500	0.655	0.12	1.267	0.102	-3.297	0.952	Reactivated+	ENSMUSG00000027500	Stmn2	protein_coding
ENSMUSG00000027514	6.33	10.985	1.01	10.723	3.423	1	Dormant+	ENSMUSG00000027514	Zbp1	protein_coding
ENSMUSG00000027546	1.471	2.057	0.8	2.574	1.364	0.808	Dormant+	ENSMUSG00000027546	Atp9a	protein_coding
ENSMUSG00000027550	40.702	27.264	56.06	0.49	-1.028	0.841	Reactivated+	ENSMUSG00000027550	Lrrcc1	protein_coding
ENSMUSG00000027551	44.881	30.387	61.446	0.497	-1.009	0.818	Reactivated+	ENSMUSG00000027551	Zfp64	protein_coding
ENSMUSG00000027562	10.788	18.242	2.269	8.031	3.006	0.998	Dormant+	ENSMUSG00000027562	Car2	protein_coding
ENSMUSG00000027583	1.945	3.237	0.469	6.839	2.774	0.973	Dormant+	ENSMUSG00000027583	Zbtb46	protein_coding
ENSMUSG00000027597	136.375	87.414	192.331	0.459	-1.124	0.934	Reactivated+	ENSMUSG00000027597	Ahcy	protein_coding
ENSMUSG00000027603	0.879	1.557	0.104	14.002	3.808	0.987	Dormant+	ENSMUSG00000027603	Ggt7	protein_coding
ENSMUSG00000027605	4.169	5.746	2.368	2.427	1.279	0.81	Dormant+	ENSMUSG00000027605	Acss2	protein_coding
ENSMUSG00000027634	46.095	61.949	27.976	2.256	1.174	0.848	Dormant+	ENSMUSG00000027634	Ndrg3	protein_coding
ENSMUSG00000027635	39.851	25.129	56.676	0.445	-1.169	0.854	Reactivated+	ENSMUSG00000027635	Dsn1	protein_coding
ENSMUSG00000027636	0.978	1.416	0.479	2.997	1.584	0.889	Dormant+	ENSMUSG00000027636	Sla2	protein_coding
ENSMUSG00000027639	89.322	114.923	60.064	1.92	0.941	0.801	Dormant+	ENSMUSG00000027639	Samhd1	protein_coding
ENSMUSG00000027641	23.849	10.612	38.978	0.269	-1.894	0.991	Reactivated+	ENSMUSG00000027641	Rbl1	protein_coding
ENSMUSG00000027651	19.163	9.972	29.667	0.335	-1.579	0.947	Reactivated+	ENSMUSG00000027651	Rprd1b	protein_coding
ENSMUSG00000027654	29.74	16.604	44.753	0.371	-1.429	0.892	Reactivated+	ENSMUSG00000027654	Fam83d	protein_coding
ENSMUSG00000027655	9.809	5.523	14.707	0.376	-1.41	0.869	Reactivated+	ENSMUSG00000027655	Dhx35	protein_coding
ENSMUSG00000027656	33.46	60.492	2.565	23.418	4.55	1	Dormant+	ENSMUSG00000027656	Ccn5	protein_coding
ENSMUSG00000027668	48.553	33.169	66.134	0.503	-0.991	0.799	Reactivated+	ENSMUSG00000027668	Mfn1	protein_coding
ENSMUSG00000027676	0.828	1.458	0.107	13.347	3.738	0.986	Dormant+	ENSMUSG00000027676	Ccdc39	protein_coding
ENSMUSG00000027684	1.031	1.839	0.108	16.76	4.067	0.992	Dormant+	ENSMUSG00000027684	Mecom	protein_coding
ENSMUSG00000027692	0.723	1.259	0.11	11.182	3.483	0.976	Dormant+	ENSMUSG00000027692	Tnik	protein_coding
ENSMUSG00000027695	8.738	11.541	5.534	2.08	1.056	0.765	Dormant+	ENSMUSG00000027695	Pld1	protein_coding
ENSMUSG00000027715	135.813	73.943	206.523	0.352	-1.505	0.934	Reactivated+	ENSMUSG00000027715	Ccna2	protein_coding
ENSMUSG00000027750	40.101	71.189	4.571	15.553	3.959	1	Dormant+	ENSMUSG00000027750	Postn	protein_coding
ENSMUSG00000027752	244.229	166.035	333.593	0.498	-1.007	0.949	Reactivated+	ENSMUSG00000027752	Exosc8	protein_coding
ENSMUSG00000027765	0.654	0.126	1.256	0.101	-3.305	0.948	Reactivated+	ENSMUSG00000027765	P2ry1	protein_coding
ENSMUSG00000027774	81.55	49.815	117.819	0.421	-1.247	0.946	Reactivated+	ENSMUSG00000027774	Gfm1	protein_coding
ENSMUSG00000027777	57.776	38.349	79.977	0.479	-1.06	0.864	Reactivated+	ENSMUSG00000027777	Schip1	protein_coding
ENSMUSG00000027790	1.67	1.05	2.379	0.443	-1.174	0.756	Reactivated+	ENSMUSG00000027790	Sis	protein_coding
ENSMUSG00000027804	105.569	77.441	137.716	0.562	-0.832	0.862	Reactivated+	ENSMUSG00000027804	Ppid	protein_coding
ENSMUSG00000027820	19.077	28.236	8.61	3.213	1.684	0.942	Dormant+	ENSMUSG00000027820	Mme	protein_coding
ENSMUSG00000027827	0.484	0.112	0.91	0.131	-2.937	0.952	Reactivated+	ENSMUSG00000027827	Kcnab1	protein_coding
ENSMUSG00000027848	6.691	9.665	3.292	2.915	1.543	0.876	Dormant+	ENSMUSG00000027848	Olfml3	protein_coding
ENSMUSG00000027896	0.806	1.415	0.109	13.028	3.703	0.993	Dormant+	ENSMUSG00000027896	Slc16a4	protein_coding
ENSMUSG00000027905	33.382	17.061	52.033	0.332	-1.591	0.953	Reactivated+	ENSMUSG00000027905	Ddx20	protein_coding
ENSMUSG00000027913	1.009	1.33	0.643	2.042	1.03	0.725	Dormant+	ENSMUSG00000027913	Crct1	protein_coding
ENSMUSG00000027932	1.603	2.43	0.659	3.687	1.882	0.904	Dormant+	ENSMUSG00000027932	Slc27a3	protein_coding
ENSMUSG00000027933	13.565	8.56	19.286	0.449	-1.155	0.794	Reactivated+	ENSMUSG00000027933	Ints3	protein_coding
ENSMUSG00000027947	9.554	13.526	5.015	2.667	1.415	0.93	Dormant+	ENSMUSG00000027947	Il6ra	protein_coding
ENSMUSG00000027968	90.844	63.681	121.887	0.519	-0.947	0.859	Reactivated+	ENSMUSG00000027968	Larp7	protein_coding
ENSMUSG00000027977	2.283	1.382	3.312	0.432	-1.212	0.778	Reactivated+	ENSMUSG00000027977	Ndst3	protein_coding
ENSMUSG00000027978	0.719	1.254	0.107	11.033	3.464	0.981	Dormant+	ENSMUSG00000027978	Prss12	protein_coding
ENSMUSG00000027985	1.528	2.036	0.948	2.124	1.087	0.734	Dormant+	ENSMUSG00000027985	Lef1	protein_coding
ENSMUSG00000027993	16.001	21.265	9.986	2.094	1.066	0.786	Dormant+	ENSMUSG00000027993	Trim2	protein_coding
ENSMUSG00000027995	13.251	9.011	18.096	0.496	-1.013	0.737	Reactivated+	ENSMUSG00000027995	Tlr2	protein_coding
ENSMUSG00000028017	1.552	0.27	3.018	0.091	-3.457	0.986	Reactivated+	ENSMUSG00000028017	Egf	protein_coding
ENSMUSG00000028018	11.037	6.821	15.856	0.434	-1.205	0.836	Reactivated+	ENSMUSG00000028018	Gstcd	protein_coding
ENSMUSG00000028030	5.741	7.442	3.798	1.931	0.95	0.765	Dormant+	ENSMUSG00000028030	Tbck	protein_coding
ENSMUSG00000028031	0.766	1.344	0.106	12.393	3.631	0.981	Dormant+	ENSMUSG00000028031	Dkk2	protein_coding
ENSMUSG00000028033	0.656	0.937	0.335	2.804	1.488	0.825	Dormant+	ENSMUSG00000028033	Kcnq5	protein_coding
ENSMUSG00000028034	131.698	97.267	171.047	0.569	-0.813	0.726	Reactivated+	ENSMUSG00000028034	Fubp1	protein_coding
ENSMUSG00000028037	3.334	6.153	0.112	52.528	5.715	1	Dormant+	ENSMUSG00000028037	Ifi44	protein_coding
ENSMUSG00000028044	581.553	394.6	795.213	0.498	-1.006	0.962	Reactivated+	ENSMUSG00000028044	Cks1b	protein_coding
ENSMUSG00000028047	32.12	41.518	21.38	1.943	0.959	0.734	Dormant+	ENSMUSG00000028047	Thbs3	protein_coding
ENSMUSG00000028063	4460.32	3414.65	5655.37	0.605	-0.725	0.746	Reactivated+	ENSMUSG00000028063	Lmna	protein_coding
ENSMUSG00000028064	2.275	3.115	1.314	2.3	1.201	0.789	Dormant+	ENSMUSG00000028064	Sema4a	protein_coding
ENSMUSG00000028066	114.039	69.979	164.393	0.427	-1.229	0.965	Reactivated+	ENSMUSG00000028066	Pmf1	protein_coding
ENSMUSG00000028068	19.555	11.702	28.529	0.408	-1.292	0.846	Reactivated+	ENSMUSG00000028068	Iqgap3	protein_coding
ENSMUSG00000028076	28.605	38.97	16.759	2.341	1.227	0.866	Dormant+	ENSMUSG00000028076	Cd1d1	protein_coding
ENSMUSG00000028078	7.07	9.561	4.223	2.31	1.208	0.779	Dormant+	ENSMUSG00000028078	Dclk2	protein_coding
ENSMUSG00000028107	74.787	42.115	112.126	0.376	-1.41	0.957	Reactivated+	ENSMUSG00000028107	Tars2	protein_coding
ENSMUSG00000028111	1.046	0.109	2.118	0.055	-4.185	0.991	Reactivated+	ENSMUSG00000028111	Ctsk	protein_coding
ENSMUSG00000028114	21.021	14.099	28.932	0.497	-1.009	0.788	Reactivated+	ENSMUSG00000028114	Mettl14	protein_coding
ENSMUSG00000028126	11.338	15.172	6.955	2.142	1.099	0.812	Dormant+	ENSMUSG00000028126	Pip5k1a	protein_coding
ENSMUSG00000028150	0.922	0.124	1.835	0.073	-3.785	0.967	Reactivated+	ENSMUSG00000028150	Rorc	protein_coding
ENSMUSG00000028158	9.481	13.579	4.798	2.872	1.522	0.895	Dormant+	ENSMUSG00000028158	Mttp	protein_coding
ENSMUSG00000028159	11.795	15.964	7.03	2.265	1.18	0.824	Dormant+	ENSMUSG00000028159	Dapp1	protein_coding
ENSMUSG00000028167	3.454	4.704	2.024	2.316	1.212	0.8	Dormant+	ENSMUSG00000028167	Bdh2	protein_coding
ENSMUSG00000028184	6.73	9.215	3.89	2.388	1.256	0.8	Dormant+	ENSMUSG00000028184	Adgrl2	protein_coding
ENSMUSG00000028189	15.016	9.049	21.834	0.415	-1.268	0.87	Reactivated+	ENSMUSG00000028189	Ctbs	protein_coding
ENSMUSG00000028211	13.482	17.647	8.721	2.047	1.034	0.755	Dormant+	ENSMUSG00000028211	Trp53inp1	protein_coding
ENSMUSG00000028214	11.532	19.562	2.355	8.334	3.059	0.999	Dormant+	ENSMUSG00000028214	Gem	protein_coding
ENSMUSG00000028221	97.312	122.781	68.204	1.791	0.841	0.796	Dormant+	ENSMUSG00000028221	Pip4p2	protein_coding
ENSMUSG00000028224	37.203	24.997	51.152	0.49	-1.028	0.836	Reactivated+	ENSMUSG00000028224	Nbn	protein_coding
ENSMUSG00000028246	3.065	1.003	5.421	0.183	-2.45	0.976	Reactivated+	ENSMUSG00000028246	Faxc	protein_coding
ENSMUSG00000028268	14.258	20.536	7.082	2.897	1.534	0.905	Dormant+	ENSMUSG00000028268	Gbp3	protein_coding
ENSMUSG00000028289	0.799	0.115	1.58	0.08	-3.641	0.966	Reactivated+	ENSMUSG00000028289	Epha7	protein_coding
ENSMUSG00000028292	66.885	48.951	87.381	0.563	-0.829	0.737	Reactivated+	ENSMUSG00000028292	Rars2	protein_coding
ENSMUSG00000028307	1.144	2	0.165	11.746	3.554	0.989	Dormant+	ENSMUSG00000028307	Aldob	protein_coding
ENSMUSG00000028312	93.5	54.149	138.472	0.394	-1.345	0.923	Reactivated+	ENSMUSG00000028312	Smc2	protein_coding
ENSMUSG00000028328	1.323	1.902	0.661	2.833	1.502	0.856	Dormant+	ENSMUSG00000028328	Tmod1	protein_coding
ENSMUSG00000028329	27.977	36.284	18.483	1.965	0.975	0.796	Dormant+	ENSMUSG00000028329	Xpa	protein_coding
ENSMUSG00000028341	3.794	5.975	1.302	4.505	2.171	0.956	Dormant+	ENSMUSG00000028341	Nr4a3	protein_coding
ENSMUSG00000028348	0.566	0.969	0.105	8.907	3.155	0.97	Dormant+	ENSMUSG00000028348	Cavin4	protein_coding
ENSMUSG00000028359	1.27	1.798	0.666	2.758	1.464	0.833	Dormant+	ENSMUSG00000028359	Orm3	protein_coding
ENSMUSG00000028364	7.263	11.081	2.9	3.809	1.929	0.961	Dormant+	ENSMUSG00000028364	Tnc	protein_coding
ENSMUSG00000028383	42.635	55.679	27.728	2.014	1.01	0.796	Dormant+	ENSMUSG00000028383	Hsdl2	protein_coding
ENSMUSG00000028391	0.778	0.118	1.532	0.08	-3.652	0.964	Reactivated+	ENSMUSG00000028391	Wdr31	protein_coding
ENSMUSG00000028438	1.467	0.763	2.273	0.337	-1.57	0.861	Reactivated+	ENSMUSG00000028438	Kif24	protein_coding
ENSMUSG00000028439	1.378	0.824	2.011	0.411	-1.282	0.806	Reactivated+	ENSMUSG00000028439	Fam219a	protein_coding
ENSMUSG00000028445	0.886	1.566	0.108	14.253	3.833	0.983	Dormant+	ENSMUSG00000028445	Enho	protein_coding
ENSMUSG00000028457	0.587	0.287	0.931	0.308	-1.701	0.845	Reactivated+	ENSMUSG00000028457	Atp8b5	protein_coding
ENSMUSG00000028459	1.546	2.703	0.223	11.692	3.548	0.996	Dormant+	ENSMUSG00000028459	Cd72	protein_coding
ENSMUSG00000028468	5.085	6.662	3.283	2.009	1.006	0.727	Dormant+	ENSMUSG00000028468	Rgp1	protein_coding
ENSMUSG00000028518	1.017	1.809	0.111	15.872	3.988	0.991	Dormant+	ENSMUSG00000028518	Prkaa2	protein_coding
ENSMUSG00000028525	3.183	5.313	0.749	7.156	2.839	0.989	Dormant+	ENSMUSG00000028525	Pde4b	protein_coding
ENSMUSG00000028527	1.376	0.889	1.932	0.468	-1.096	0.753	Reactivated+	ENSMUSG00000028527	Ak4	protein_coding
ENSMUSG00000028540	10.791	6.47	15.729	0.412	-1.279	0.842	Reactivated+	ENSMUSG00000028540	Dph2	protein_coding
ENSMUSG00000028555	0.964	0.12	1.928	0.067	-3.899	0.982	Reactivated+	ENSMUSG00000028555	Ttc39a	protein_coding
ENSMUSG00000028558	1.634	2.97	0.106	27.006	4.755	1	Dormant+	ENSMUSG00000028558	Calr4	protein_coding
ENSMUSG00000028560	92.657	51.234	139.997	0.368	-1.443	0.97	Reactivated+	ENSMUSG00000028560	Usp1	protein_coding
ENSMUSG00000028581	13.797	23.453	2.762	8.482	3.084	0.998	Dormant+	ENSMUSG00000028581	Laptm5	protein_coding
ENSMUSG00000028601	3.511	4.751	2.093	2.29	1.196	0.779	Dormant+	ENSMUSG00000028601	Echdc2	protein_coding
ENSMUSG00000028607	68.178	48.386	90.798	0.539	-0.892	0.731	Reactivated+	ENSMUSG00000028607	Cpt2	protein_coding
ENSMUSG00000028614	65.395	35.809	99.208	0.362	-1.467	0.96	Reactivated+	ENSMUSG00000028614	Ndc1	protein_coding
ENSMUSG00000028622	157.956	117.475	204.22	0.576	-0.797	0.774	Reactivated+	ENSMUSG00000028622	Mrpl37	protein_coding
ENSMUSG00000028640	1.307	2.356	0.109	21.75	4.443	0.995	Dormant+	ENSMUSG00000028640	Tfap2c	protein_coding
ENSMUSG00000028644	0.648	1.113	0.116	9.265	3.212	0.981	Dormant+	ENSMUSG00000028644	Ermap	protein_coding
ENSMUSG00000028651	118.553	86.018	155.736	0.553	-0.854	0.857	Reactivated+	ENSMUSG00000028651	Ppie	protein_coding
ENSMUSG00000028664	0.781	1.373	0.105	12.732	3.67	0.987	Dormant+	ENSMUSG00000028664	Ephb2	protein_coding
ENSMUSG00000028671	54.711	26.95	86.437	0.31	-1.69	0.985	Reactivated+	ENSMUSG00000028671	Gale	protein_coding
ENSMUSG00000028678	35.172	22.52	49.633	0.456	-1.131	0.791	Reactivated+	ENSMUSG00000028678	Kif2c	protein_coding
ENSMUSG00000028687	7.223	4.741	10.059	0.476	-1.07	0.749	Reactivated+	ENSMUSG00000028687	Mutyh	protein_coding
ENSMUSG00000028693	103.028	71.858	138.65	0.522	-0.939	0.82	Reactivated+	ENSMUSG00000028693	Nasp	protein_coding
ENSMUSG00000028696	14.055	7.326	21.744	0.341	-1.554	0.941	Reactivated+	ENSMUSG00000028696	Ipp	protein_coding
ENSMUSG00000028698	2.005	3.293	0.532	6.093	2.607	0.972	Dormant+	ENSMUSG00000028698	Pik3r3	protein_coding
ENSMUSG00000028701	0.985	0.351	1.71	0.204	-2.292	0.919	Reactivated+	ENSMUSG00000028701	Lurap1	protein_coding
ENSMUSG00000028702	17.28	10.874	24.602	0.444	-1.172	0.823	Reactivated+	ENSMUSG00000028702	Rad54l	protein_coding
ENSMUSG00000028718	23.416	9.79	38.988	0.256	-1.964	0.978	Reactivated+	ENSMUSG00000028718	Stil	protein_coding
ENSMUSG00000028755	87.012	61.216	116.494	0.525	-0.931	0.812	Reactivated+	ENSMUSG00000028755	Cda	protein_coding
ENSMUSG00000028756	109.99	139.475	76.294	1.82	0.864	0.766	Dormant+	ENSMUSG00000028756	Pink1	protein_coding
ENSMUSG00000028771	7.668	11.889	2.844	4.135	2.048	0.977	Dormant+	ENSMUSG00000028771	Ptpn12	protein_coding
ENSMUSG00000028780	6.535	11.003	1.428	7.686	2.942	0.996	Dormant+	ENSMUSG00000028780	Sema3c	protein_coding
ENSMUSG00000028792	276.618	212.109	350.343	0.606	-0.723	0.745	Reactivated+	ENSMUSG00000028792	Ak2	protein_coding
ENSMUSG00000028794	0.79	0.116	1.56	0.078	-3.688	0.96	Reactivated+	ENSMUSG00000028794	A3galt2	protein_coding
ENSMUSG00000028807	5.185	6.789	3.351	2.049	1.035	0.738	Dormant+	ENSMUSG00000028807	Zbtb8a	protein_coding
ENSMUSG00000028825	3.196	4.286	1.949	2.171	1.118	0.752	Dormant+	ENSMUSG00000028825	Rhd	protein_coding
ENSMUSG00000028832	987.033	505.999	1536.79	0.329	-1.603	0.997	Reactivated+	ENSMUSG00000028832	Stmn1	protein_coding
ENSMUSG00000028845	0.746	1.305	0.107	12.233	3.613	0.981	Dormant+	ENSMUSG00000028845	Tekt2	protein_coding
ENSMUSG00000028860	1.317	2.369	0.116	19.754	4.304	0.997	Dormant+	ENSMUSG00000028860	Sytl1	protein_coding
ENSMUSG00000028864	0.802	1.406	0.113	12.424	3.635	0.983	Dormant+	ENSMUSG00000028864	Hgf	protein_coding
ENSMUSG00000028873	86.066	49.358	128.018	0.386	-1.372	0.905	Reactivated+	ENSMUSG00000028873	Cdca8	protein_coding
ENSMUSG00000028884	116.441	58.11	183.105	0.316	-1.66	0.982	Reactivated+	ENSMUSG00000028884	Rpa2	protein_coding
ENSMUSG00000028901	6.103	2.477	10.247	0.243	-2.042	0.981	Reactivated+	ENSMUSG00000028901	Gmeb1	protein_coding
ENSMUSG00000028902	294.869	218.359	382.31	0.573	-0.803	0.788	Reactivated+	ENSMUSG00000028902	Sf3a3	protein_coding
ENSMUSG00000028906	10.649	15.979	4.557	3.47	1.795	0.957	Dormant+	ENSMUSG00000028906	Epb41	protein_coding
ENSMUSG00000028919	23.85	31.827	14.735	2.157	1.109	0.801	Dormant+	ENSMUSG00000028919	Arhgef19	protein_coding
ENSMUSG00000028931	12.54	5.54	20.541	0.271	-1.885	0.974	Reactivated+	ENSMUSG00000028931	Kcnab2	protein_coding
ENSMUSG00000028952	6.248	8.507	3.667	2.283	1.191	0.807	Dormant+	ENSMUSG00000028952	Zbtb48	protein_coding
ENSMUSG00000028967	666.006	834.222	473.758	1.767	0.822	0.77	Dormant+	ENSMUSG00000028967	Errfi1	protein_coding
ENSMUSG00000028980	27.797	19.552	37.219	0.521	-0.942	0.731	Reactivated+	ENSMUSG00000028980	H6pd	protein_coding
ENSMUSG00000028990	50.646	36.513	66.797	0.548	-0.867	0.77	Reactivated+	ENSMUSG00000028990	Lzic	protein_coding
ENSMUSG00000029009	2.863	3.733	1.868	1.993	0.995	0.732	Dormant+	ENSMUSG00000029009	Mthfr	protein_coding
ENSMUSG00000029019	3.845	1.324	6.725	0.196	-2.352	0.979	Reactivated+	ENSMUSG00000029019	Nppb	protein_coding
ENSMUSG00000029036	213.324	124.337	315.024	0.396	-1.337	0.992	Reactivated+	ENSMUSG00000029036	Atad3a	protein_coding
ENSMUSG00000029050	34.084	43.362	23.479	1.87	0.903	0.731	Dormant+	ENSMUSG00000029050	Ski	protein_coding
ENSMUSG00000029059	4.523	7.793	0.785	10.036	3.327	0.994	Dormant+	ENSMUSG00000029059	Prxl2b	protein_coding
ENSMUSG00000029060	9.083	5.75	12.893	0.448	-1.158	0.794	Reactivated+	ENSMUSG00000029060	Mib2	protein_coding
ENSMUSG00000029073	66.97	42.738	94.663	0.45	-1.152	0.892	Reactivated+	ENSMUSG00000029073	Cptp	protein_coding
ENSMUSG00000029096	21.17	29.631	11.502	2.571	1.362	0.894	Dormant+	ENSMUSG00000029096	Htra3	protein_coding
ENSMUSG00000029097	0.809	1.425	0.106	13.242	3.727	0.984	Dormant+	ENSMUSG00000029097	Trmt44	protein_coding
ENSMUSG00000029098	14.442	18.998	9.235	2.097	1.068	0.749	Dormant+	ENSMUSG00000029098	Acox3	protein_coding
ENSMUSG00000029111	69.321	90.02	45.665	1.965	0.975	0.813	Dormant+	ENSMUSG00000029111	Nelfa	protein_coding
ENSMUSG00000029136	8.319	11.09	5.153	2.131	1.092	0.795	Dormant+	ENSMUSG00000029136	Rbks	protein_coding
ENSMUSG00000029162	8.743	13.033	3.839	3.417	1.773	0.94	Dormant+	ENSMUSG00000029162	Khk	protein_coding
ENSMUSG00000029193	0.651	1.123	0.112	9.683	3.275	0.977	Dormant+	ENSMUSG00000029193	Cckar	protein_coding
ENSMUSG00000029204	1.172	2.102	0.109	19.053	4.252	0.994	Dormant+	ENSMUSG00000029204	Rhoh	protein_coding
ENSMUSG00000029208	50.198	30.004	73.276	0.411	-1.284	0.952	Reactivated+	ENSMUSG00000029208	Guf1	protein_coding
ENSMUSG00000029217	4.624	6.853	2.077	3.271	1.71	0.917	Dormant+	ENSMUSG00000029217	Tec	protein_coding
ENSMUSG00000029263	7.868	4.589	11.616	0.394	-1.345	0.833	Reactivated+	ENSMUSG00000029263	Pigg	protein_coding
ENSMUSG00000029279	0.739	1.292	0.107	11.734	3.553	0.981	Dormant+	ENSMUSG00000029279	Brdt	protein_coding
ENSMUSG00000029281	1.071	1.915	0.108	17.698	4.146	0.994	Dormant+	ENSMUSG00000029281	Smr2	protein_coding
ENSMUSG00000029283	14.959	7.407	23.59	0.315	-1.666	0.952	Reactivated+	ENSMUSG00000029283	Cdc7	protein_coding
ENSMUSG00000029298	3.195	5.8	0.217	26.231	4.713	0.999	Dormant+	ENSMUSG00000029298	Gbp9	protein_coding
ENSMUSG00000029299	1.393	2.519	0.106	23.493	4.554	0.997	Dormant+	ENSMUSG00000029299	Abcg3	protein_coding
ENSMUSG00000029307	8.224	15.329	0.105	141.29	7.143	1	Dormant+	ENSMUSG00000029307	Dmp1	protein_coding
ENSMUSG00000029309	19.536	31.214	6.19	5.029	2.33	0.99	Dormant+	ENSMUSG00000029309	Sparcl1	protein_coding
ENSMUSG00000029312	9.053	12.107	5.564	2.119	1.083	0.764	Dormant+	ENSMUSG00000029312	Klhl8	protein_coding
ENSMUSG00000029314	20.067	29.112	9.729	3.036	1.602	0.944	Dormant+	ENSMUSG00000029314	Gpat3	protein_coding
ENSMUSG00000029321	1.657	3.015	0.105	27.812	4.798	0.999	Dormant+	ENSMUSG00000029321	Slc10a6	protein_coding
ENSMUSG00000029333	4.284	7.941	0.104	74.789	6.225	1	Dormant+	NA	NA	NA
ENSMUSG00000029363	147.729	106.322	195.051	0.54	-0.89	0.743	Reactivated+	ENSMUSG00000029363	Rfc5	protein_coding
ENSMUSG00000029370	0.61	1.051	0.106	9.7	3.278	0.975	Dormant+	ENSMUSG00000029370	Rassf6	protein_coding
ENSMUSG00000029371	0.678	1.175	0.109	10.502	3.393	0.991	Dormant+	ENSMUSG00000029371	Cxcl5	protein_coding
ENSMUSG00000029372	0.766	1.344	0.106	12.582	3.653	0.986	Dormant+	ENSMUSG00000029372	Ppbp	protein_coding
ENSMUSG00000029373	2.859	4.864	0.568	8.518	3.091	0.991	Dormant+	ENSMUSG00000029373	Pf4	protein_coding
ENSMUSG00000029375	1.312	2.363	0.111	20.443	4.354	0.998	Dormant+	ENSMUSG00000029375	Cxcl15	protein_coding
ENSMUSG00000029377	14.895	19.227	9.943	1.949	0.963	0.728	Dormant+	ENSMUSG00000029377	Ereg	protein_coding
ENSMUSG00000029381	1.132	2.029	0.107	18.157	4.182	0.992	Dormant+	ENSMUSG00000029381	Shroom3	protein_coding
ENSMUSG00000029392	17.107	22.805	10.594	2.16	1.111	0.809	Dormant+	ENSMUSG00000029392	Rilpl1	protein_coding
ENSMUSG00000029402	8.628	5.614	12.072	0.468	-1.095	0.781	Reactivated+	ENSMUSG00000029402	Snrnp35	protein_coding
ENSMUSG00000029406	2.534	3.44	1.5	2.311	1.209	0.791	Dormant+	ENSMUSG00000029406	Pitpnm2	protein_coding
ENSMUSG00000029414	15.713	7.762	24.799	0.314	-1.672	0.949	Reactivated+	ENSMUSG00000029414	Kntc1	protein_coding
ENSMUSG00000029417	1.16	2.078	0.111	18.57	4.215	0.994	Dormant+	ENSMUSG00000029417	Cxcl9	protein_coding
ENSMUSG00000029426	48.436	71.294	22.313	3.207	1.681	0.972	Dormant+	ENSMUSG00000029426	Scarb2	protein_coding
ENSMUSG00000029452	0.653	1.128	0.109	10.024	3.325	0.976	Dormant+	ENSMUSG00000029452	Tmem116	protein_coding
ENSMUSG00000029470	28.419	43.289	11.425	3.778	1.917	0.985	Dormant+	ENSMUSG00000029470	P2rx4	protein_coding
ENSMUSG00000029516	17.683	10.014	26.447	0.383	-1.386	0.897	Reactivated+	ENSMUSG00000029516	Cit	protein_coding
ENSMUSG00000029522	0.588	0.116	1.128	0.113	-3.144	0.945	Reactivated+	ENSMUSG00000029522	Pla2g1b	protein_coding
ENSMUSG00000029552	1227.06	942.903	1551.82	0.613	-0.707	0.735	Reactivated+	ENSMUSG00000029552	Tes	protein_coding
ENSMUSG00000029553	1.734	2.494	0.866	2.874	1.523	0.841	Dormant+	ENSMUSG00000029553	Tfec	protein_coding
ENSMUSG00000029554	86.532	58.177	118.938	0.49	-1.028	0.875	Reactivated+	ENSMUSG00000029554	Mad1l1	protein_coding
ENSMUSG00000029561	24.315	34.918	12.198	2.898	1.535	0.931	Dormant+	ENSMUSG00000029561	Oasl2	protein_coding
ENSMUSG00000029571	260.783	334.38	176.672	1.859	0.895	0.812	Dormant+	ENSMUSG00000029571	Tmem106b	protein_coding
ENSMUSG00000029591	0.79	1.091	0.446	2.45	1.293	0.824	Dormant+	ENSMUSG00000029591	Ung	protein_coding
ENSMUSG00000029592	6.812	9.785	3.415	2.876	1.524	0.896	Dormant+	ENSMUSG00000029592	Usp30	protein_coding
ENSMUSG00000029594	6.035	3.816	8.571	0.45	-1.153	0.791	Reactivated+	ENSMUSG00000029594	Rbm19	protein_coding
ENSMUSG00000029601	0.933	1.372	0.431	3.183	1.67	0.852	Dormant+	ENSMUSG00000029601	Iqcd	protein_coding
ENSMUSG00000029613	87.614	116.407	54.709	2.13	1.091	0.89	Dormant+	ENSMUSG00000029613	Eif2ak1	protein_coding
ENSMUSG00000029627	6.206	8.293	3.822	2.159	1.111	0.77	Dormant+	ENSMUSG00000029627	Zkscan14	protein_coding
ENSMUSG00000029638	1.224	1.952	0.391	4.924	2.3	0.954	Dormant+	ENSMUSG00000029638	Glcci1	protein_coding
ENSMUSG00000029641	2.124	2.973	1.153	2.594	1.375	0.831	Dormant+	ENSMUSG00000029641	Rasl11a	protein_coding
ENSMUSG00000029647	10.366	14.14	6.052	2.338	1.225	0.89	Dormant+	ENSMUSG00000029647	Pan3	protein_coding
ENSMUSG00000029650	2.175	3.002	1.229	2.48	1.31	0.803	Dormant+	ENSMUSG00000029650	Slc46a3	protein_coding
ENSMUSG00000029659	11.46	15.096	7.304	2.051	1.036	0.737	Dormant+	ENSMUSG00000029659	Medag	protein_coding
ENSMUSG00000029703	53.684	37.866	71.761	0.532	-0.911	0.753	Reactivated+	ENSMUSG00000029703	Lrwd1	protein_coding
ENSMUSG00000029705	83.079	58.075	111.655	0.523	-0.936	0.799	Reactivated+	ENSMUSG00000029705	Cux1	protein_coding
ENSMUSG00000029714	3.287	4.448	1.96	2.254	1.172	0.817	Dormant+	ENSMUSG00000029714	Gigyf1	protein_coding
ENSMUSG00000029720	2.116	3.153	0.929	3.402	1.766	0.885	Dormant+	ENSMUSG00000029720	Gm20605	protein_coding
ENSMUSG00000029730	230.177	154.303	316.889	0.49	-1.03	0.83	Reactivated+	ENSMUSG00000029730	Mcm7	protein_coding
ENSMUSG00000029755	0.595	1.024	0.105	9.129	3.191	0.976	Dormant+	ENSMUSG00000029755	Dlx5	protein_coding
ENSMUSG00000029772	3.718	5.017	2.233	2.17	1.118	0.772	Dormant+	ENSMUSG00000029772	Ahcyl2	protein_coding
ENSMUSG00000029798	16.472	23.355	8.607	2.683	1.424	0.906	Dormant+	ENSMUSG00000029798	Herc6	protein_coding
ENSMUSG00000029811	1.351	2.441	0.105	23.106	4.53	0.993	Dormant+	ENSMUSG00000029811	Aoc1	protein_coding
ENSMUSG00000029816	63.656	84.858	39.424	2.141	1.099	0.82	Dormant+	ENSMUSG00000029816	Gpnmb	protein_coding
ENSMUSG00000029822	37.767	51.384	22.206	2.312	1.209	0.859	Dormant+	ENSMUSG00000029822	Osbpl3	protein_coding
ENSMUSG00000029826	25.975	34.147	16.636	2.064	1.045	0.81	Dormant+	ENSMUSG00000029826	Zc3hav1	protein_coding
ENSMUSG00000029830	0.606	0.116	1.167	0.106	-3.234	0.942	Reactivated+	ENSMUSG00000029830	Svopl	protein_coding
ENSMUSG00000029832	0.648	0.118	1.253	0.1	-3.328	0.951	Reactivated+	ENSMUSG00000029832	Nfe2l3	protein_coding
ENSMUSG00000029838	4.04	6.025	1.771	3.386	1.759	0.914	Dormant+	ENSMUSG00000029838	Ptn	protein_coding
ENSMUSG00000029844	2.681	3.588	1.645	2.166	1.115	0.755	Dormant+	ENSMUSG00000029844	Hoxa1	protein_coding
ENSMUSG00000029859	1.121	1.881	0.251	7.38	2.884	0.984	Dormant+	ENSMUSG00000029859	Epha1	protein_coding
ENSMUSG00000029864	2.405	1.021	3.987	0.258	-1.954	0.937	Reactivated+	ENSMUSG00000029864	Gstk1	protein_coding
ENSMUSG00000029866	0.591	1.016	0.106	9.463	3.242	0.97	Dormant+	ENSMUSG00000029866	Kel	protein_coding
ENSMUSG00000029910	113.109	62.138	171.361	0.362	-1.467	0.97	Reactivated+	ENSMUSG00000029910	Mad2l1	protein_coding
ENSMUSG00000029915	1.157	2.076	0.106	18.322	4.195	0.992	Dormant+	ENSMUSG00000029915	Clec5a	protein_coding
ENSMUSG00000029925	3.416	5.635	0.88	6.511	2.703	0.982	Dormant+	ENSMUSG00000029925	Tbxas1	protein_coding
ENSMUSG00000029999	1.259	2.266	0.107	20.734	4.374	0.994	Dormant+	ENSMUSG00000029999	Tgfa	protein_coding
ENSMUSG00000030000	37.567	23.26	53.917	0.429	-1.222	0.843	Reactivated+	ENSMUSG00000030000	Add2	protein_coding
ENSMUSG00000030020	0.615	1.057	0.11	9.364	3.227	0.978	Dormant+	ENSMUSG00000030020	Prickle2	protein_coding
ENSMUSG00000030030	1.159	2.081	0.106	18.989	4.247	0.995	Dormant+	ENSMUSG00000030030	1700003E16Rik	protein_coding
ENSMUSG00000030041	58.912	36.768	84.22	0.436	-1.197	0.939	Reactivated+	ENSMUSG00000030041	M1ap	protein_coding
ENSMUSG00000030047	1.937	3.542	0.104	33.203	5.053	0.999	Dormant+	ENSMUSG00000030047	Arhgap25	protein_coding
ENSMUSG00000030055	5.474	7.748	2.874	2.649	1.406	0.867	Dormant+	ENSMUSG00000030055	Rab43	protein_coding
ENSMUSG00000030056	52.777	37.018	70.787	0.523	-0.936	0.828	Reactivated+	ENSMUSG00000030056	Isy1	protein_coding
ENSMUSG00000030064	3.557	5.368	1.487	3.562	1.833	0.921	Dormant+	ENSMUSG00000030064	Frmd4b	protein_coding
ENSMUSG00000030074	25.233	38.217	10.394	3.649	1.867	0.991	Dormant+	ENSMUSG00000030074	Gxylt2	protein_coding
ENSMUSG00000030083	14.448	18.714	9.572	1.961	0.972	0.733	Dormant+	ENSMUSG00000030083	Abtb1	protein_coding
ENSMUSG00000030098	0.564	0.126	1.064	0.126	-2.993	0.941	Reactivated+	ENSMUSG00000030098	Grip2	protein_coding
ENSMUSG00000030107	7.337	10.612	3.594	2.902	1.537	0.886	Dormant+	ENSMUSG00000030107	Usp18	protein_coding
ENSMUSG00000030123	5.697	7.718	3.387	2.248	1.168	0.806	Dormant+	ENSMUSG00000030123	Plxnd1	protein_coding
ENSMUSG00000030124	0.573	0.811	0.301	2.711	1.439	0.809	Dormant+	ENSMUSG00000030124	Lag3	protein_coding
ENSMUSG00000030125	0.643	1.113	0.107	10.291	3.363	0.981	Dormant+	ENSMUSG00000030125	Lrrc23	protein_coding
ENSMUSG00000030144	0.956	1.698	0.108	15.442	3.949	0.993	Dormant+	ENSMUSG00000030144	Clec4d	protein_coding
ENSMUSG00000030147	3.252	5.223	0.999	5.246	2.391	0.956	Dormant+	ENSMUSG00000030147	Clec4b1	protein_coding
ENSMUSG00000030148	3.565	5.86	0.942	6.312	2.658	0.984	Dormant+	ENSMUSG00000030148	Clec4a2	protein_coding
ENSMUSG00000030157	2.978	4.555	1.175	3.853	1.946	0.935	Dormant+	ENSMUSG00000030157	Clec2d	protein_coding
ENSMUSG00000030159	0.743	1.299	0.108	11.517	3.526	0.976	Dormant+	ENSMUSG00000030159	Clec1b	protein_coding
ENSMUSG00000030167	0.692	1.207	0.105	10.939	3.451	0.978	Dormant+	ENSMUSG00000030167	Klrc1	protein_coding
ENSMUSG00000030168	28.366	19.574	38.414	0.509	-0.975	0.814	Reactivated+	ENSMUSG00000030168	Adipor2	protein_coding
ENSMUSG00000030180	49.686	68.205	28.522	2.391	1.257	0.957	Dormant+	ENSMUSG00000030180	Kdm5a	protein_coding
ENSMUSG00000030201	18.225	24.201	11.395	2.107	1.075	0.829	Dormant+	ENSMUSG00000030201	Lrp6	protein_coding
ENSMUSG00000030206	0.821	0.121	1.62	0.082	-3.612	0.966	Reactivated+	ENSMUSG00000030206	Gsg1	protein_coding
ENSMUSG00000030207	10.566	6.807	14.862	0.458	-1.126	0.789	Reactivated+	ENSMUSG00000030207	Fam234b	protein_coding
ENSMUSG00000030214	4.679	6.991	2.037	3.474	1.797	0.901	Dormant+	ENSMUSG00000030214	Plbd1	protein_coding
ENSMUSG00000030217	0.811	1.43	0.105	13.297	3.733	0.983	Dormant+	ENSMUSG00000030217	Art4	protein_coding
ENSMUSG00000030218	659.743	967.867	307.601	3.145	1.653	0.999	Dormant+	ENSMUSG00000030218	Mgp	protein_coding
ENSMUSG00000030219	0.525	0.125	0.981	0.136	-2.88	0.926	Reactivated+	ENSMUSG00000030219	Erp27	protein_coding
ENSMUSG00000030222	0.848	1.492	0.113	12.91	3.69	0.982	Dormant+	ENSMUSG00000030222	Rerg	protein_coding
ENSMUSG00000030223	0.817	1.437	0.108	12.901	3.689	0.983	Dormant+	ENSMUSG00000030223	Ptpro	protein_coding
ENSMUSG00000030224	384.207	274.046	510.106	0.535	-0.901	0.866	Reactivated+	ENSMUSG00000030224	Strap	protein_coding
ENSMUSG00000030245	70.557	49.604	94.503	0.525	-0.929	0.854	Reactivated+	ENSMUSG00000030245	Golt1b	protein_coding
ENSMUSG00000030246	22.826	13.632	33.333	0.402	-1.316	0.879	Reactivated+	ENSMUSG00000030246	Ldhb	protein_coding
ENSMUSG00000030254	95.738	62.738	133.453	0.467	-1.1	0.868	Reactivated+	ENSMUSG00000030254	Rad18	protein_coding
ENSMUSG00000030256	3.314	5.06	1.318	3.865	1.95	0.969	Dormant+	ENSMUSG00000030256	Bhlhe41	protein_coding
ENSMUSG00000030268	41.231	13.71	72.685	0.189	-2.402	0.998	Reactivated+	ENSMUSG00000030268	Bcat1	protein_coding
ENSMUSG00000030276	1.762	3.056	0.284	10.754	3.427	0.993	Dormant+	ENSMUSG00000030276	Ttll3	protein_coding
ENSMUSG00000030282	109.622	81.61	141.637	0.573	-0.804	0.789	Reactivated+	ENSMUSG00000030282	Cmas	protein_coding
ENSMUSG00000030287	10.073	13.915	5.684	2.484	1.313	0.864	Dormant+	ENSMUSG00000030287	Itpr2	protein_coding
ENSMUSG00000030301	52.724	30.845	77.728	0.4	-1.323	0.929	Reactivated+	ENSMUSG00000030301	Ccdc91	protein_coding
ENSMUSG00000030322	6.739	4.339	9.481	0.442	-1.177	0.784	Reactivated+	ENSMUSG00000030322	Mbd4	protein_coding
ENSMUSG00000030323	37.076	24.383	51.583	0.476	-1.071	0.805	Reactivated+	ENSMUSG00000030323	Ift122	protein_coding
ENSMUSG00000030353	7.251	3.64	11.378	0.321	-1.638	0.926	Reactivated+	ENSMUSG00000030353	Tead4	protein_coding
ENSMUSG00000030357	549.784	401.242	719.547	0.559	-0.839	0.863	Reactivated+	ENSMUSG00000030357	Fkbp4	protein_coding
ENSMUSG00000030380	0.782	1.372	0.108	12.24	3.613	0.983	Dormant+	ENSMUSG00000030380	Mzf1	protein_coding
ENSMUSG00000030401	1.816	0.144	3.727	0.04	-4.643	0.999	Reactivated+	ENSMUSG00000030401	Rtn2	protein_coding
ENSMUSG00000030451	15.027	21.072	8.119	2.612	1.385	0.888	Dormant+	ENSMUSG00000030451	Herc2	protein_coding
ENSMUSG00000030465	2.33	3.102	1.447	2.152	1.106	0.737	Dormant+	ENSMUSG00000030465	Psd3	protein_coding
ENSMUSG00000030474	0.631	1.09	0.108	9.863	3.302	0.977	Dormant+	ENSMUSG00000030474	Siglece	protein_coding
ENSMUSG00000030494	1.107	1.978	0.111	16.95	4.083	0.993	Dormant+	ENSMUSG00000030494	Rhpn2	protein_coding
ENSMUSG00000030505	65.397	44.606	89.159	0.499	-1.003	0.832	Reactivated+	ENSMUSG00000030505	Prmt3	protein_coding
ENSMUSG00000030515	9.577	5.811	13.881	0.414	-1.272	0.831	Reactivated+	ENSMUSG00000030515	Tarsl2	protein_coding
ENSMUSG00000030541	592.909	448.175	758.319	0.591	-0.759	0.788	Reactivated+	ENSMUSG00000030541	Idh2	protein_coding
ENSMUSG00000030545	6.459	8.789	3.796	2.343	1.229	0.799	Dormant+	ENSMUSG00000030545	Pex11a	protein_coding
ENSMUSG00000030557	57.817	74.113	39.194	1.908	0.932	0.78	Dormant+	ENSMUSG00000030557	Mef2a	protein_coding
ENSMUSG00000030559	0.819	1.438	0.112	12.619	3.658	0.994	Dormant+	ENSMUSG00000030559	Rab38	protein_coding
ENSMUSG00000030560	14.705	22.509	5.788	3.88	1.956	0.956	Dormant+	ENSMUSG00000030560	Ctsc	protein_coding
ENSMUSG00000030562	1.086	1.942	0.107	17.214	4.106	0.993	Dormant+	ENSMUSG00000030562	Nox4	protein_coding
ENSMUSG00000030577	0.89	1.577	0.105	14.343	3.842	0.989	Dormant+	ENSMUSG00000030577	Cd22	protein_coding
ENSMUSG00000030579	13.076	22.142	2.714	8.171	3.031	0.998	Dormant+	ENSMUSG00000030579	Tyrobp	protein_coding
ENSMUSG00000030604	0.765	1.04	0.451	2.297	1.2	0.767	Dormant+	ENSMUSG00000030604	Zfp626	protein_coding
ENSMUSG00000030616	2.522	3.748	1.12	3.352	1.745	0.887	Dormant+	ENSMUSG00000030616	Sytl2	protein_coding
ENSMUSG00000030649	19.411	12.698	27.083	0.469	-1.094	0.839	Reactivated+	ENSMUSG00000030649	Anapc15	protein_coding
ENSMUSG00000030653	0.621	1.071	0.107	9.689	3.276	0.975	Dormant+	ENSMUSG00000030653	Gm45837	protein_coding
ENSMUSG00000030671	8.996	5.786	12.666	0.458	-1.127	0.792	Reactivated+	ENSMUSG00000030671	Pde3b	protein_coding
ENSMUSG00000030672	2.215	1.167	3.413	0.345	-1.533	0.87	Reactivated+	ENSMUSG00000030672	Mylpf	protein_coding
ENSMUSG00000030677	71.755	39.929	108.127	0.369	-1.437	0.916	Reactivated+	ENSMUSG00000030677	Kif22	protein_coding
ENSMUSG00000030693	1.687	1.021	2.448	0.421	-1.248	0.776	Reactivated+	ENSMUSG00000030693	Klk10	protein_coding
ENSMUSG00000030701	0.646	0.116	1.253	0.098	-3.355	0.961	Reactivated+	ENSMUSG00000030701	Plekhb1	protein_coding
ENSMUSG00000030707	0.729	1.272	0.109	11.419	3.513	0.976	Dormant+	ENSMUSG00000030707	Coro1a	protein_coding
ENSMUSG00000030708	1.039	1.852	0.111	16.187	4.017	0.99	Dormant+	ENSMUSG00000030708	Dnajb13	protein_coding
ENSMUSG00000030711	4.937	7.737	1.736	4.514	2.174	0.959	Dormant+	ENSMUSG00000030711	Sult1a1	protein_coding
ENSMUSG00000030722	0.877	0.175	1.679	0.108	-3.213	0.962	Reactivated+	ENSMUSG00000030722	Nfatc2ip	protein_coding
ENSMUSG00000030737	5.689	9.478	1.359	6.922	2.791	0.991	Dormant+	ENSMUSG00000030737	Slco2b1	protein_coding
ENSMUSG00000030752	3.759	2.26	5.472	0.417	-1.26	0.806	Reactivated+	ENSMUSG00000030752	Kdm8	protein_coding
ENSMUSG00000030759	233.323	165.561	310.765	0.533	-0.907	0.858	Reactivated+	ENSMUSG00000030759	Far1	protein_coding
ENSMUSG00000030771	1.078	1.743	0.317	5.51	2.462	0.949	Dormant+	NA	NA	NA
ENSMUSG00000030786	1.624	2.949	0.108	26.404	4.723	0.999	Dormant+	ENSMUSG00000030786	Itgam	protein_coding
ENSMUSG00000030793	3.452	5.686	0.899	6.424	2.684	0.988	Dormant+	ENSMUSG00000030793	Pycard	protein_coding
ENSMUSG00000030795	21	12.646	30.547	0.418	-1.259	0.964	Reactivated+	ENSMUSG00000030795	Fus	protein_coding
ENSMUSG00000030798	0.581	0.995	0.108	9.282	3.214	0.966	Dormant+	ENSMUSG00000030798	Cd37	protein_coding
ENSMUSG00000030811	1.289	0.544	2.142	0.256	-1.965	0.926	Reactivated+	ENSMUSG00000030811	Fbxl19	protein_coding
ENSMUSG00000030815	23.145	30.021	15.286	1.954	0.966	0.76	Dormant+	ENSMUSG00000030815	Phkg2	protein_coding
ENSMUSG00000030844	7.925	11.74	3.565	3.29	1.718	0.947	Dormant+	ENSMUSG00000030844	Rgs10	protein_coding
ENSMUSG00000030865	0.622	1.073	0.107	9.745	3.285	0.972	Dormant+	ENSMUSG00000030865	Chp2	protein_coding
ENSMUSG00000030867	62.824	43.843	84.517	0.518	-0.949	0.726	Reactivated+	ENSMUSG00000030867	Plk1	protein_coding
ENSMUSG00000030877	0.936	1.663	0.106	14.587	3.867	0.991	Dormant+	ENSMUSG00000030877	Mfsd13b	protein_coding
ENSMUSG00000030881	35.812	45.713	24.496	1.875	0.907	0.74	Dormant+	ENSMUSG00000030881	Arfip2	protein_coding
ENSMUSG00000030882	0.766	1.343	0.107	12.023	3.588	0.985	Dormant+	ENSMUSG00000030882	Dnhd1	protein_coding
ENSMUSG00000030895	0.76	1.035	0.446	2.326	1.218	0.774	Dormant+	ENSMUSG00000030895	Hpx	protein_coding
ENSMUSG00000030921	2.404	4.413	0.107	40.725	5.348	0.999	Dormant+	ENSMUSG00000030921	Trim30a	protein_coding
ENSMUSG00000030930	3.881	5.997	1.461	4.073	2.026	0.944	Dormant+	ENSMUSG00000030930	Chst15	protein_coding
ENSMUSG00000030942	91.528	63.001	124.13	0.507	-0.98	0.867	Reactivated+	ENSMUSG00000030942	Thumpd1	protein_coding
ENSMUSG00000030978	351.577	179.383	548.369	0.327	-1.611	0.995	Reactivated+	ENSMUSG00000030978	Rrm1	protein_coding
ENSMUSG00000030979	11.921	6.535	18.076	0.362	-1.466	0.898	Reactivated+	ENSMUSG00000030979	Uros	protein_coding
ENSMUSG00000031024	8.513	5.044	12.479	0.403	-1.312	0.84	Reactivated+	ENSMUSG00000031024	Denn2b	protein_coding
ENSMUSG00000031078	765.385	564.424	995.054	0.567	-0.82	0.849	Reactivated+	ENSMUSG00000031078	Cttn	protein_coding
ENSMUSG00000031101	0.909	0.554	1.315	0.424	-1.237	0.786	Reactivated+	ENSMUSG00000031101	Sash3	protein_coding
ENSMUSG00000031129	4.16	6.15	1.886	3.255	1.703	0.907	Dormant+	ENSMUSG00000031129	Slc9a9	protein_coding
ENSMUSG00000031137	4.845	0.63	9.662	0.064	-3.959	1	Reactivated+	ENSMUSG00000031137	Fgf13	protein_coding
ENSMUSG00000031144	0.665	1.144	0.118	9.014	3.172	0.979	Dormant+	ENSMUSG00000031144	Syp	protein_coding
ENSMUSG00000031145	2.976	1.146	5.067	0.226	-2.145	0.99	Reactivated+	ENSMUSG00000031145	Prickle3	protein_coding
ENSMUSG00000031153	20.857	31.434	8.769	3.563	1.833	0.98	Dormant+	ENSMUSG00000031153	Gripap1	protein_coding
ENSMUSG00000031161	79.18	43.443	120.022	0.361	-1.471	0.951	Reactivated+	ENSMUSG00000031161	Hdac6	protein_coding
ENSMUSG00000031166	11.08	16.66	4.702	3.558	1.831	0.959	Dormant+	ENSMUSG00000031166	Wdr13	protein_coding
ENSMUSG00000031169	11.268	15.854	6.027	2.631	1.396	0.884	Dormant+	ENSMUSG00000031169	Porcn	protein_coding
ENSMUSG00000031179	1.065	1.905	0.106	17.002	4.088	0.988	Dormant+	ENSMUSG00000031179	Magea9	protein_coding
ENSMUSG00000031189	4.068	5.929	1.94	3.016	1.593	0.892	Dormant+	ENSMUSG00000031189	Aff2	protein_coding
ENSMUSG00000031196	2.234	4.096	0.107	38.072	5.251	0.999	Dormant+	ENSMUSG00000031196	F8	protein_coding
ENSMUSG00000031212	0.707	1.233	0.106	10.995	3.459	0.98	Dormant+	ENSMUSG00000031212	Pgr15l	protein_coding
ENSMUSG00000031214	5.712	7.714	3.425	2.245	1.167	0.794	Dormant+	ENSMUSG00000031214	Ophn1	protein_coding
ENSMUSG00000031216	1.226	2.204	0.108	20.215	4.337	0.994	Dormant+	ENSMUSG00000031216	Stard8	protein_coding
ENSMUSG00000031220	1.032	1.84	0.108	16.165	4.015	0.988	Dormant+	ENSMUSG00000031220	Awat2	protein_coding
ENSMUSG00000031253	0.767	1.342	0.111	12.009	3.586	0.981	Dormant+	ENSMUSG00000031253	Srpx2	protein_coding
ENSMUSG00000031262	39.165	24.945	55.416	0.446	-1.165	0.838	Reactivated+	ENSMUSG00000031262	Cenpi	protein_coding
ENSMUSG00000031264	1.732	3.154	0.107	27.681	4.791	0.995	Dormant+	ENSMUSG00000031264	Btk	protein_coding
ENSMUSG00000031273	18.827	29.288	6.873	4.329	2.114	0.989	Dormant+	ENSMUSG00000031273	Col4a6	protein_coding
ENSMUSG00000031274	41.544	58.398	22.282	2.645	1.403	0.957	Dormant+	ENSMUSG00000031274	Col4a5	protein_coding
ENSMUSG00000031283	1.952	3.56	0.114	30.585	4.935	1	Dormant+	ENSMUSG00000031283	Chrdl1	protein_coding
ENSMUSG00000031297	1.499	2.085	0.828	2.517	1.332	0.8	Dormant+	ENSMUSG00000031297	Slc7a3	protein_coding
ENSMUSG00000031298	0.944	0.127	1.878	0.072	-3.791	0.967	Reactivated+	ENSMUSG00000031298	Adgrg2	protein_coding
ENSMUSG00000031303	0.514	0.716	0.282	2.576	1.365	0.854	Dormant+	ENSMUSG00000031303	Map3k15	protein_coding
ENSMUSG00000031304	40.341	25.078	57.785	0.434	-1.203	0.85	Reactivated+	ENSMUSG00000031304	Il2rg	protein_coding
ENSMUSG00000031309	5.067	7.699	2.06	3.776	1.917	0.952	Dormant+	ENSMUSG00000031309	Rps6ka3	protein_coding
ENSMUSG00000031337	11.284	15.192	6.817	2.213	1.146	0.818	Dormant+	ENSMUSG00000031337	Mtm1	protein_coding
ENSMUSG00000031378	14.923	19.698	9.467	2.052	1.037	0.76	Dormant+	ENSMUSG00000031378	Abcd1	protein_coding
ENSMUSG00000031382	0.637	0.126	1.221	0.111	-3.176	0.946	Reactivated+	ENSMUSG00000031382	Asb11	protein_coding
ENSMUSG00000031387	4	5.755	1.994	2.88	1.526	0.869	Dormant+	ENSMUSG00000031387	Renbp	protein_coding
ENSMUSG00000031403	228.889	157.928	309.989	0.514	-0.961	0.888	Reactivated+	ENSMUSG00000031403	Dkc1	protein_coding
ENSMUSG00000031434	33.827	18.413	51.443	0.359	-1.479	0.939	Reactivated+	ENSMUSG00000031434	Morc4	protein_coding
ENSMUSG00000031438	0.77	0.115	1.518	0.082	-3.611	0.97	Reactivated+	ENSMUSG00000031438	Rnf128	protein_coding
ENSMUSG00000031441	8.834	4.9	13.331	0.369	-1.438	0.902	Reactivated+	ENSMUSG00000031441	Atp11a	protein_coding
ENSMUSG00000031451	10.289	19.193	0.113	167.491	7.388	1	Dormant+	ENSMUSG00000031451	Gas6	protein_coding
ENSMUSG00000031480	1.545	0.835	2.358	0.356	-1.491	0.824	Reactivated+	ENSMUSG00000031480	Thsd1	protein_coding
ENSMUSG00000031493	0.694	1.208	0.106	10.682	3.417	0.98	Dormant+	ENSMUSG00000031493	Ggn	protein_coding
ENSMUSG00000031503	22.303	15.085	30.552	0.501	-0.998	0.755	Reactivated+	ENSMUSG00000031503	Col4a2	protein_coding
ENSMUSG00000031504	11.053	15.895	5.519	2.906	1.539	0.897	Dormant+	ENSMUSG00000031504	Rab20	protein_coding
ENSMUSG00000031519	1.914	2.644	1.079	2.469	1.304	0.8	Dormant+	ENSMUSG00000031519	Asb5	protein_coding
ENSMUSG00000031527	52.247	35.891	70.939	0.505	-0.984	0.792	Reactivated+	ENSMUSG00000031527	Eri1	protein_coding
ENSMUSG00000031530	13.29	8.786	18.436	0.482	-1.054	0.781	Reactivated+	ENSMUSG00000031530	Dusp4	protein_coding
ENSMUSG00000031543	0.903	1.599	0.108	14.5	3.858	0.989	Dormant+	ENSMUSG00000031543	Ank1	protein_coding
ENSMUSG00000031558	3.982	5.394	2.367	2.303	1.203	0.788	Dormant+	ENSMUSG00000031558	Slit2	protein_coding
ENSMUSG00000031561	11.008	17.108	4.037	4.207	2.073	0.981	Dormant+	ENSMUSG00000031561	Tenm3	protein_coding
ENSMUSG00000031562	34.401	19.29	51.67	0.371	-1.43	0.95	Reactivated+	ENSMUSG00000031562	Dctd	protein_coding
ENSMUSG00000031574	0.59	0.119	1.129	0.111	-3.168	0.93	Reactivated+	ENSMUSG00000031574	Star	protein_coding
ENSMUSG00000031596	1.191	2.1	0.153	13.028	3.704	0.994	Dormant+	ENSMUSG00000031596	Slc7a2	protein_coding
ENSMUSG00000031604	103.778	72.299	139.754	0.52	-0.944	0.808	Reactivated+	ENSMUSG00000031604	Msmo1	protein_coding
ENSMUSG00000031608	39.826	21.282	61.018	0.348	-1.521	0.967	Reactivated+	ENSMUSG00000031608	Galnt7	protein_coding
ENSMUSG00000031613	2.789	4.565	0.759	5.973	2.578	0.975	Dormant+	ENSMUSG00000031613	Hpgd	protein_coding
ENSMUSG00000031618	0.777	1.153	0.347	3.351	1.744	0.86	Dormant+	ENSMUSG00000031618	Nr3c2	protein_coding
ENSMUSG00000031626	1.953	3.566	0.11	31.323	4.969	0.999	Dormant+	ENSMUSG00000031626	Sorbs2	protein_coding
ENSMUSG00000031629	14.649	8.186	22.036	0.37	-1.436	0.904	Reactivated+	ENSMUSG00000031629	Cenpu	protein_coding
ENSMUSG00000031639	7.303	10.494	3.657	2.926	1.549	0.9	Dormant+	ENSMUSG00000031639	Tlr3	protein_coding
ENSMUSG00000031652	9.865	13.802	5.366	2.591	1.373	0.86	Dormant+	ENSMUSG00000031652	N4bp1	protein_coding
ENSMUSG00000031662	0.643	1.11	0.108	9.683	3.275	0.97	Dormant+	ENSMUSG00000031662	Snx20	protein_coding
ENSMUSG00000031697	93.13	55.353	136.305	0.405	-1.304	0.971	Reactivated+	ENSMUSG00000031697	Orc6	protein_coding
ENSMUSG00000031698	1.148	2.053	0.114	17.822	4.156	0.996	Dormant+	ENSMUSG00000031698	Mylk3	protein_coding
ENSMUSG00000031703	195.085	128.96	270.657	0.476	-1.071	0.941	Reactivated+	ENSMUSG00000031703	Itfg1	protein_coding
ENSMUSG00000031709	0.5	0.845	0.106	7.7	2.945	0.955	Dormant+	ENSMUSG00000031709	Tbc1d9	protein_coding
ENSMUSG00000031712	9.391	14.445	3.614	3.946	1.98	0.979	Dormant+	ENSMUSG00000031712	Il15	protein_coding
ENSMUSG00000031714	3.931	5.342	2.319	2.329	1.219	0.78	Dormant+	ENSMUSG00000031714	Gab1	protein_coding
ENSMUSG00000031723	3.422	5.122	1.48	3.374	1.754	0.966	Dormant+	ENSMUSG00000031723	Txnl4b	protein_coding
ENSMUSG00000031731	28.117	38.749	15.965	2.432	1.282	0.887	Dormant+	ENSMUSG00000031731	Ap1g1	protein_coding
ENSMUSG00000031737	22.683	30.477	13.775	2.23	1.157	0.856	Dormant+	ENSMUSG00000031737	Irx5	protein_coding
ENSMUSG00000031740	3.09	4.317	1.687	2.519	1.333	0.814	Dormant+	ENSMUSG00000031740	Mmp2	protein_coding
ENSMUSG00000031749	14.709	9.678	20.458	0.47	-1.089	0.798	Reactivated+	ENSMUSG00000031749	St3gal2	protein_coding
ENSMUSG00000031756	26.159	16.435	37.272	0.436	-1.198	0.839	Reactivated+	ENSMUSG00000031756	Cenpn	protein_coding
ENSMUSG00000031760	1.027	1.484	0.505	2.963	1.567	0.83	Dormant+	ENSMUSG00000031760	Mt3	protein_coding
ENSMUSG00000031772	1.433	0.12	2.934	0.042	-4.566	0.994	Reactivated+	ENSMUSG00000031772	Cntnap4	protein_coding
ENSMUSG00000031780	0.904	1.254	0.503	2.434	1.284	0.796	Dormant+	ENSMUSG00000031780	Ccl17	protein_coding
ENSMUSG00000031785	0.908	0.12	1.809	0.069	-3.865	0.973	Reactivated+	ENSMUSG00000031785	Adgrg1	protein_coding
ENSMUSG00000031787	34.828	24.025	47.174	0.511	-0.969	0.756	Reactivated+	ENSMUSG00000031787	Katnb1	protein_coding
ENSMUSG00000031788	18.1	12.351	24.671	0.505	-0.985	0.746	Reactivated+	ENSMUSG00000031788	Kifc3	protein_coding
ENSMUSG00000031799	1295.12	967.095	1669.99	0.582	-0.78	0.85	Reactivated+	ENSMUSG00000031799	Tpm4	protein_coding
ENSMUSG00000031821	88.743	57.158	124.84	0.455	-1.137	0.903	Reactivated+	ENSMUSG00000031821	Gins2	protein_coding
ENSMUSG00000031822	1.785	2.774	0.655	4.214	2.075	0.946	Dormant+	ENSMUSG00000031822	Gse1	protein_coding
ENSMUSG00000031824	2.216	2.986	1.336	2.201	1.138	0.755	Dormant+	ENSMUSG00000031824	6430548M08Rik	protein_coding
ENSMUSG00000031825	1.546	2.09	0.924	2.22	1.15	0.762	Dormant+	ENSMUSG00000031825	Crispld2	protein_coding
ENSMUSG00000031826	107.225	53.78	168.305	0.32	-1.643	0.993	Reactivated+	ENSMUSG00000031826	Usp10	protein_coding
ENSMUSG00000031833	16.546	22.746	9.46	2.407	1.267	0.863	Dormant+	ENSMUSG00000031833	Mast3	protein_coding
ENSMUSG00000031838	19.245	25.49	12.107	2.097	1.069	0.799	Dormant+	ENSMUSG00000031838	Ifi30	protein_coding
ENSMUSG00000031842	1.063	1.615	0.432	3.704	1.889	0.88	Dormant+	ENSMUSG00000031842	Pde4c	protein_coding
ENSMUSG00000031847	0.555	0.118	1.055	0.12	-3.06	0.944	Reactivated+	ENSMUSG00000031847	1700030J22Rik	protein_coding
ENSMUSG00000031860	4.999	7.073	2.629	2.67	1.417	0.884	Dormant+	ENSMUSG00000031860	Pbx4	protein_coding
ENSMUSG00000031861	0.521	0.115	0.985	0.126	-2.993	0.927	Reactivated+	ENSMUSG00000031861	Lpar2	protein_coding
ENSMUSG00000031862	46.428	31.166	63.871	0.491	-1.027	0.805	Reactivated+	ENSMUSG00000031862	Atp13a1	protein_coding
ENSMUSG00000031864	53.711	38.239	71.393	0.534	-0.906	0.729	Reactivated+	ENSMUSG00000031864	Ints10	protein_coding
ENSMUSG00000031877	1.135	2.031	0.111	17.638	4.141	0.994	Dormant+	ENSMUSG00000031877	Ces2g	protein_coding
ENSMUSG00000031878	71.089	47.982	97.497	0.493	-1.021	0.907	Reactivated+	ENSMUSG00000031878	Nae1	protein_coding
ENSMUSG00000031886	1.125	2.015	0.108	17.98	4.168	0.992	Dormant+	ENSMUSG00000031886	Ces2e	protein_coding
ENSMUSG00000031889	15.026	20.483	8.79	2.32	1.214	0.822	Dormant+	ENSMUSG00000031889	D230025D16Rik	protein_coding
ENSMUSG00000031902	8.829	11.962	5.249	2.306	1.205	0.822	Dormant+	ENSMUSG00000031902	Nfatc3	protein_coding
ENSMUSG00000031928	30.198	17.933	44.215	0.41	-1.287	0.875	Reactivated+	ENSMUSG00000031928	Mre11a	protein_coding
ENSMUSG00000031934	4.017	1.926	6.407	0.301	-1.734	0.919	Reactivated+	ENSMUSG00000031934	Panx1	protein_coding
ENSMUSG00000031948	249.344	181.209	327.211	0.557	-0.845	0.839	Reactivated+	ENSMUSG00000031948	Kars	protein_coding
ENSMUSG00000031958	0.826	0.118	1.636	0.078	-3.675	0.968	Reactivated+	ENSMUSG00000031958	Ldhd	protein_coding
ENSMUSG00000031963	2.588	3.853	1.141	3.385	1.759	0.908	Dormant+	ENSMUSG00000031963	Bmper	protein_coding
ENSMUSG00000031970	1.678	1.092	2.348	0.47	-1.089	0.754	Reactivated+	ENSMUSG00000031970	Dbndd1	protein_coding
ENSMUSG00000031971	6.418	3.93	9.261	0.426	-1.23	0.804	Reactivated+	ENSMUSG00000031971	Ccsap	protein_coding
ENSMUSG00000031974	14.14	7.508	21.72	0.344	-1.539	0.918	Reactivated+	ENSMUSG00000031974	Abcb10	protein_coding
ENSMUSG00000031980	6.854	12.715	0.156	80.819	6.337	1	Dormant+	ENSMUSG00000031980	Agt	protein_coding
ENSMUSG00000031984	25.522	17.994	34.126	0.527	-0.925	0.785	Reactivated+	ENSMUSG00000031984	2810004N23Rik	protein_coding
ENSMUSG00000031985	56.105	35.205	79.991	0.445	-1.167	0.877	Reactivated+	ENSMUSG00000031985	Gnpat	protein_coding
ENSMUSG00000031994	1.515	0.118	3.111	0.04	-4.638	0.991	Reactivated+	ENSMUSG00000031994	Adamts8	protein_coding
ENSMUSG00000032009	8.926	13.371	3.845	3.461	1.791	0.971	Dormant+	ENSMUSG00000032009	Sesn3	protein_coding
ENSMUSG00000032010	7.645	11.878	2.808	4.328	2.114	0.97	Dormant+	ENSMUSG00000032010	Usp2	protein_coding
ENSMUSG00000032013	0.585	0.123	1.113	0.119	-3.066	0.935	Reactivated+	ENSMUSG00000032013	Trim29	protein_coding
ENSMUSG00000032020	16.015	8.339	24.787	0.341	-1.55	0.936	Reactivated+	ENSMUSG00000032020	Ubash3b	protein_coding
ENSMUSG00000032024	4.392	8.139	0.109	73.059	6.191	1	Dormant+	ENSMUSG00000032024	Clmp	protein_coding
ENSMUSG00000032028	1.198	2.151	0.109	19.032	4.25	0.993	Dormant+	ENSMUSG00000032028	Nxpe2	protein_coding
ENSMUSG00000032036	0.788	1.383	0.108	12.109	3.598	0.987	Dormant+	ENSMUSG00000032036	Kirrel3	protein_coding
ENSMUSG00000032053	0.753	0.12	1.477	0.088	-3.51	0.966	Reactivated+	ENSMUSG00000032053	Pou2af1	protein_coding
ENSMUSG00000032059	47.154	30.852	65.786	0.472	-1.083	0.838	Reactivated+	ENSMUSG00000032059	Alg9	protein_coding
ENSMUSG00000032060	41.683	64.491	15.617	4.106	2.038	0.998	Dormant+	ENSMUSG00000032060	Cryab	protein_coding
ENSMUSG00000032066	0.66	1.145	0.107	10.183	3.348	0.977	Dormant+	ENSMUSG00000032066	Bco2	protein_coding
ENSMUSG00000032068	204.607	121.62	299.449	0.402	-1.313	0.951	Reactivated+	ENSMUSG00000032068	Plet1	protein_coding
ENSMUSG00000032076	74.868	49.391	103.984	0.474	-1.076	0.852	Reactivated+	ENSMUSG00000032076	Cadm1	protein_coding
ENSMUSG00000032089	3.205	5.703	0.351	15.906	3.991	0.998	Dormant+	ENSMUSG00000032089	Il10ra	protein_coding
ENSMUSG00000032097	30.443	40.374	19.094	2.099	1.07	0.836	Dormant+	ENSMUSG00000032097	Ddx6	protein_coding
ENSMUSG00000032113	19.382	9.508	30.667	0.309	-1.695	0.968	Reactivated+	ENSMUSG00000032113	Chek1	protein_coding
ENSMUSG00000032122	1.747	2.993	0.323	9.07	3.181	0.987	Dormant+	ENSMUSG00000032122	Slc37a2	protein_coding
ENSMUSG00000032127	72.275	101.149	39.277	2.589	1.373	0.935	Dormant+	ENSMUSG00000032127	Vps11	protein_coding
ENSMUSG00000032128	0.837	1.473	0.11	13.069	3.708	0.988	Dormant+	ENSMUSG00000032128	Robo3	protein_coding
ENSMUSG00000032175	18.086	25.58	9.522	2.689	1.427	0.894	Dormant+	ENSMUSG00000032175	Tyk2	protein_coding
ENSMUSG00000032185	123	85.306	166.079	0.515	-0.959	0.838	Reactivated+	ENSMUSG00000032185	Carm1	protein_coding
ENSMUSG00000032202	0.638	0.123	1.227	0.105	-3.255	0.956	Reactivated+	ENSMUSG00000032202	Rab27a	protein_coding
ENSMUSG00000032218	208.008	137.373	288.733	0.476	-1.07	0.811	Reactivated+	ENSMUSG00000032218	Ccnb2	protein_coding
ENSMUSG00000032232	5.397	8.371	1.999	4.249	2.087	0.973	Dormant+	ENSMUSG00000032232	Cgnl1	protein_coding
ENSMUSG00000032261	103.706	74.186	137.445	0.543	-0.882	0.773	Reactivated+	ENSMUSG00000032261	Sh3bgrl2	protein_coding
ENSMUSG00000032264	43.132	23.968	65.033	0.368	-1.441	0.941	Reactivated+	ENSMUSG00000032264	Zw10	protein_coding
ENSMUSG00000032265	3.07	4.245	1.727	2.409	1.269	0.799	Dormant+	ENSMUSG00000032265	Tent5a	protein_coding
ENSMUSG00000032271	13.162	20.207	5.111	3.927	1.973	0.954	Dormant+	ENSMUSG00000032271	Nnmt	protein_coding
ENSMUSG00000032281	151.045	46.38	270.662	0.171	-2.552	1	Reactivated+	ENSMUSG00000032281	Acsbg1	protein_coding
ENSMUSG00000032289	14.477	20.236	7.895	2.519	1.333	0.888	Dormant+	ENSMUSG00000032289	Thsd4	protein_coding
ENSMUSG00000032308	11.698	6.48	17.661	0.37	-1.436	0.881	Reactivated+	ENSMUSG00000032308	Ulk3	protein_coding
ENSMUSG00000032318	0.812	1.426	0.11	12.585	3.654	0.987	Dormant+	ENSMUSG00000032318	Isl2	protein_coding
ENSMUSG00000032327	2.961	5.458	0.108	50.16	5.648	1	Dormant+	ENSMUSG00000032327	Stra6	protein_coding
ENSMUSG00000032332	5.218	7.963	2.081	3.848	1.944	0.946	Dormant+	ENSMUSG00000032332	Col12a1	protein_coding
ENSMUSG00000032333	57.656	76.575	36.035	2.109	1.076	0.849	Dormant+	ENSMUSG00000032333	Stoml1	protein_coding
ENSMUSG00000032334	5.99	7.919	3.785	2.064	1.045	0.754	Dormant+	ENSMUSG00000032334	Loxl1	protein_coding
ENSMUSG00000032348	2.123	2.814	1.333	2.056	1.04	0.739	Dormant+	ENSMUSG00000032348	Gsta4	protein_coding
ENSMUSG00000032359	143.266	182.652	98.253	1.846	0.885	0.78	Dormant+	ENSMUSG00000032359	Ctsh	protein_coding
ENSMUSG00000032363	1.152	1.826	0.381	4.872	2.284	0.936	Dormant+	ENSMUSG00000032363	Adamts7	protein_coding
ENSMUSG00000032373	1.696	1.136	2.337	0.491	-1.026	0.731	Reactivated+	ENSMUSG00000032373	Car12	protein_coding
ENSMUSG00000032377	103.887	149.289	51.999	2.852	1.512	0.99	Dormant+	ENSMUSG00000032377	Plscr4	protein_coding
ENSMUSG00000032380	1.087	1.947	0.105	17.854	4.158	0.991	Dormant+	ENSMUSG00000032380	Dapk2	protein_coding
ENSMUSG00000032400	20.221	13.643	27.739	0.49	-1.029	0.77	Reactivated+	ENSMUSG00000032400	Zwilch	protein_coding
ENSMUSG00000032419	3.199	1.898	4.686	0.405	-1.303	0.796	Reactivated+	ENSMUSG00000032419	Tbx18	protein_coding
ENSMUSG00000032425	6.071	8.205	3.632	2.247	1.168	0.795	Dormant+	ENSMUSG00000032425	Zfp949	protein_coding
ENSMUSG00000032454	10.515	6.563	15.032	0.433	-1.207	0.885	Reactivated+	ENSMUSG00000032454	Rbp2	protein_coding
ENSMUSG00000032462	17.141	11.093	24.054	0.462	-1.114	0.809	Reactivated+	ENSMUSG00000032462	Pik3cb	protein_coding
ENSMUSG00000032475	49.516	64.346	32.568	1.951	0.964	0.802	Dormant+	ENSMUSG00000032475	Nck1	protein_coding
ENSMUSG00000032489	0.841	0.274	1.488	0.185	-2.433	0.926	Reactivated+	ENSMUSG00000032489	Kif9	protein_coding
ENSMUSG00000032498	45.774	24.371	70.235	0.346	-1.531	0.961	Reactivated+	ENSMUSG00000032498	Mlh1	protein_coding
ENSMUSG00000032502	0.933	1.654	0.11	14.22	3.83	0.985	Dormant+	ENSMUSG00000032502	Stac	protein_coding
ENSMUSG00000032528	0.875	1.543	0.112	13.21	3.724	0.988	Dormant+	ENSMUSG00000032528	Vipr1	protein_coding
ENSMUSG00000032548	253.95	166.104	354.345	0.47	-1.09	0.926	Reactivated+	ENSMUSG00000032548	Slco2a1	protein_coding
ENSMUSG00000032554	39.974	66.475	9.688	6.836	2.773	0.997	Dormant+	ENSMUSG00000032554	Trf	protein_coding
ENSMUSG00000032572	0.699	1.027	0.325	3.343	1.741	0.84	Dormant+	ENSMUSG00000032572	Col6a4	protein_coding
ENSMUSG00000032577	33.926	19.421	50.502	0.387	-1.37	0.917	Reactivated+	ENSMUSG00000032577	Mapkapk3	protein_coding
ENSMUSG00000032591	1.161	2.079	0.111	18.216	4.187	0.995	Dormant+	ENSMUSG00000032591	Mst1	protein_coding
ENSMUSG00000032595	0.601	1.033	0.108	9.366	3.227	0.974	Dormant+	ENSMUSG00000032595	Cdhr4	protein_coding
ENSMUSG00000032612	109.841	138.544	77.038	1.805	0.852	0.731	Dormant+	ENSMUSG00000032612	Usp4	protein_coding
ENSMUSG00000032625	11.583	17.448	4.88	3.541	1.824	0.961	Dormant+	ENSMUSG00000032625	Thsd7a	protein_coding
ENSMUSG00000032633	35.767	45.995	24.078	1.903	0.929	0.748	Dormant+	ENSMUSG00000032633	Flcn	protein_coding
ENSMUSG00000032656	2.657	4.059	1.056	3.802	1.927	0.929	Dormant+	ENSMUSG00000032656	Marchf3	protein_coding
ENSMUSG00000032679	1.222	2.193	0.112	19.678	4.299	0.993	Dormant+	ENSMUSG00000032679	Cd59a	protein_coding
ENSMUSG00000032688	2.99	1.616	4.56	0.352	-1.507	0.885	Reactivated+	ENSMUSG00000032688	Malt1	protein_coding
ENSMUSG00000032690	1.978	3.617	0.105	33.197	5.053	0.997	Dormant+	ENSMUSG00000032690	Oas2	protein_coding
ENSMUSG00000032698	2.24	4.097	0.117	34.095	5.092	1	Dormant+	ENSMUSG00000032698	Lmo2	protein_coding
ENSMUSG00000032725	2.098	3.399	0.611	5.474	2.453	0.96	Dormant+	ENSMUSG00000032725	Folr2	protein_coding
ENSMUSG00000032737	6.436	3.928	9.301	0.416	-1.264	0.839	Reactivated+	ENSMUSG00000032737	Inppl1	protein_coding
ENSMUSG00000032741	8.497	10.81	5.853	1.849	0.887	0.732	Dormant+	ENSMUSG00000032741	Tpcn1	protein_coding
ENSMUSG00000032750	4.526	6.176	2.641	2.361	1.24	0.804	Dormant+	ENSMUSG00000032750	Gab3	protein_coding
ENSMUSG00000032766	86.815	119.214	49.788	2.378	1.25	0.996	Dormant+	ENSMUSG00000032766	Gng11	protein_coding
ENSMUSG00000032777	17.379	5.604	30.836	0.182	-2.455	0.999	Reactivated+	ENSMUSG00000032777	Gtf3c1	protein_coding
ENSMUSG00000032812	10.163	15.831	3.686	4.353	2.122	0.977	Dormant+	ENSMUSG00000032812	Arap1	protein_coding
ENSMUSG00000032815	5.922	3.02	9.238	0.33	-1.6	0.912	Reactivated+	ENSMUSG00000032815	Fanca	protein_coding
ENSMUSG00000032839	1.646	2.681	0.462	5.831	2.544	0.969	Dormant+	ENSMUSG00000032839	Trpc1	protein_coding
ENSMUSG00000032840	14.478	19.066	9.234	2.054	1.038	0.767	Dormant+	ENSMUSG00000032840	Spring1	protein_coding
ENSMUSG00000032842	1.552	2.268	0.733	3.039	1.604	0.882	Dormant+	ENSMUSG00000032842	Abcc10	protein_coding
ENSMUSG00000032850	0.911	0.426	1.466	0.295	-1.761	0.869	Reactivated+	ENSMUSG00000032850	Rnft2	protein_coding
ENSMUSG00000032855	17.575	25.973	7.977	3.276	1.712	0.96	Dormant+	ENSMUSG00000032855	Pkd1	protein_coding
ENSMUSG00000032860	1.113	0.119	2.248	0.057	-4.123	0.979	Reactivated+	ENSMUSG00000032860	P2ry2	protein_coding
ENSMUSG00000032869	116.336	80.483	157.312	0.514	-0.961	0.861	Reactivated+	ENSMUSG00000032869	Psmf1	protein_coding
ENSMUSG00000032875	6.916	10.64	2.661	4.007	2.002	0.967	Dormant+	ENSMUSG00000032875	Arhgef17	protein_coding
ENSMUSG00000032890	1.738	3.123	0.155	20.149	4.333	0.994	Dormant+	ENSMUSG00000032890	Rims3	protein_coding
ENSMUSG00000032892	8.595	5.355	12.297	0.43	-1.217	0.811	Reactivated+	ENSMUSG00000032892	Rangrf	protein_coding
ENSMUSG00000032908	0.636	0.119	1.227	0.103	-3.282	0.95	Reactivated+	ENSMUSG00000032908	Sgpp2	protein_coding
ENSMUSG00000032925	2.958	4.414	1.295	3.39	1.761	0.899	Dormant+	ENSMUSG00000032925	Itgbl1	protein_coding
ENSMUSG00000032940	1.3	2.346	0.105	20.797	4.378	0.994	Dormant+	ENSMUSG00000032940	Rbm11	protein_coding
ENSMUSG00000032946	2.686	4.348	0.787	5.57	2.478	0.971	Dormant+	ENSMUSG00000032946	Rasgrp2	protein_coding
ENSMUSG00000033004	37.649	50.308	23.18	2.146	1.102	0.862	Dormant+	ENSMUSG00000033004	Mycbp2	protein_coding
ENSMUSG00000033009	4.287	2.88	5.895	0.489	-1.033	0.743	Reactivated+	ENSMUSG00000033009	Ogfod1	protein_coding
ENSMUSG00000033029	12.51	8.852	16.692	0.525	-0.929	0.76	Reactivated+	ENSMUSG00000033029	1700088E04Rik	protein_coding
ENSMUSG00000033059	44.09	26.808	63.842	0.415	-1.27	0.87	Reactivated+	ENSMUSG00000033059	Pygb	protein_coding
ENSMUSG00000033066	4.28	6.293	1.979	3.179	1.669	0.947	Dormant+	ENSMUSG00000033066	Gas7	protein_coding
ENSMUSG00000033068	18.712	9.45	29.297	0.325	-1.621	0.943	Reactivated+	ENSMUSG00000033068	Entpd6	protein_coding
ENSMUSG00000033124	23.938	36.473	9.612	3.863	1.95	0.982	Dormant+	ENSMUSG00000033124	Atg9a	protein_coding
ENSMUSG00000033126	3.29	2.195	4.542	0.482	-1.054	0.743	Reactivated+	ENSMUSG00000033126	Ybey	protein_coding
ENSMUSG00000033152	3.936	5.392	2.271	2.357	1.237	0.794	Dormant+	ENSMUSG00000033152	Podxl2	protein_coding
ENSMUSG00000033166	83.17	56.153	114.047	0.494	-1.016	0.832	Reactivated+	ENSMUSG00000033166	Dis3	protein_coding
ENSMUSG00000033170	2.387	3.183	1.477	2.124	1.087	0.741	Dormant+	ENSMUSG00000033170	Card10	protein_coding
ENSMUSG00000033208	12.872	22.389	1.995	11.024	3.463	1	Dormant+	ENSMUSG00000033208	S100b	protein_coding
ENSMUSG00000033209	5.998	8.149	3.539	2.291	1.196	0.796	Dormant+	ENSMUSG00000033209	Ttc28	protein_coding
ENSMUSG00000033220	3.287	5.451	0.814	6.69	2.742	0.982	Dormant+	ENSMUSG00000033220	Rac2	protein_coding
ENSMUSG00000033227	0.957	0.119	1.915	0.065	-3.949	0.976	Reactivated+	ENSMUSG00000033227	Wnt6	protein_coding
ENSMUSG00000033233	1.698	3.088	0.109	27.481	4.78	0.997	Dormant+	ENSMUSG00000033233	Trim45	protein_coding
ENSMUSG00000033256	13.788	8.669	19.638	0.445	-1.168	0.905	Reactivated+	ENSMUSG00000033256	Shf	protein_coding
ENSMUSG00000033285	78.648	47.659	114.064	0.421	-1.247	0.916	Reactivated+	ENSMUSG00000033285	Wdr3	protein_coding
ENSMUSG00000033308	2.156	1.37	3.055	0.458	-1.125	0.773	Reactivated+	ENSMUSG00000033308	Dpyd	protein_coding
ENSMUSG00000033313	4.62	6.891	2.025	3.429	1.778	0.919	Dormant+	ENSMUSG00000033313	Fbxl8	protein_coding
ENSMUSG00000033355	17.912	26.067	8.593	3.029	1.599	0.955	Dormant+	ENSMUSG00000033355	Rtp4	protein_coding
ENSMUSG00000033364	12.881	8.799	17.547	0.503	-0.991	0.763	Reactivated+	ENSMUSG00000033364	Usp37	protein_coding
ENSMUSG00000033377	2.019	3.6	0.213	16.955	4.084	0.998	Dormant+	ENSMUSG00000033377	Palmd	protein_coding
ENSMUSG00000033400	11.109	14.503	7.229	1.977	0.983	0.755	Dormant+	ENSMUSG00000033400	Agl	protein_coding
ENSMUSG00000033417	14.934	20.317	8.782	2.338	1.225	0.856	Dormant+	ENSMUSG00000033417	Cacul1	protein_coding
ENSMUSG00000033420	6.112	9.308	2.459	3.802	1.927	0.959	Dormant+	ENSMUSG00000033420	Antxr1	protein_coding
ENSMUSG00000033436	18.763	13.124	25.206	0.517	-0.951	0.763	Reactivated+	ENSMUSG00000033436	Armcx2	protein_coding
ENSMUSG00000033450	1.147	2.056	0.108	19.06	4.252	0.994	Dormant+	ENSMUSG00000033450	Tagap	protein_coding
ENSMUSG00000033458	3.705	1.793	5.891	0.308	-1.7	0.927	Reactivated+	ENSMUSG00000033458	Fan1	protein_coding
ENSMUSG00000033467	3.816	5.557	1.827	3.025	1.597	0.966	Dormant+	ENSMUSG00000033467	Crlf2	protein_coding
ENSMUSG00000033486	1.098	0.731	1.516	0.479	-1.062	0.754	Reactivated+	ENSMUSG00000033486	Catsper2	protein_coding
ENSMUSG00000033488	1.421	2.571	0.107	22.92	4.519	0.997	Dormant+	ENSMUSG00000033488	Cryzl2	protein_coding
ENSMUSG00000033540	5.411	7.133	3.442	2.066	1.047	0.74	Dormant+	ENSMUSG00000033540	Idua	protein_coding
ENSMUSG00000033557	41.03	25.96	58.254	0.448	-1.159	0.857	Reactivated+	ENSMUSG00000033557	Fam20b	protein_coding
ENSMUSG00000033577	18.238	24.854	10.677	2.366	1.242	0.843	Dormant+	ENSMUSG00000033577	Myo6	protein_coding
ENSMUSG00000033590	4.769	6.391	2.915	2.205	1.141	0.766	Dormant+	ENSMUSG00000033590	Myo5c	protein_coding
ENSMUSG00000033595	1.457	0.607	2.427	0.259	-1.95	0.908	Reactivated+	ENSMUSG00000033595	Lgi3	protein_coding
ENSMUSG00000033624	1.563	2.526	0.462	5.433	2.442	0.959	Dormant+	ENSMUSG00000033624	Pdpr	protein_coding
ENSMUSG00000033644	0.745	1.303	0.107	11.671	3.545	0.983	Dormant+	ENSMUSG00000033644	Piwil2	protein_coding
ENSMUSG00000033685	32.699	54.56	7.716	6.987	2.805	0.999	Dormant+	ENSMUSG00000033685	Ucp2	protein_coding
ENSMUSG00000033705	2.413	3.598	1.058	3.374	1.754	0.916	Dormant+	ENSMUSG00000033705	Stard9	protein_coding
ENSMUSG00000033706	117.322	60.936	181.764	0.339	-1.562	0.996	Reactivated+	ENSMUSG00000033706	Smyd5	protein_coding
ENSMUSG00000033707	3.459	4.996	1.702	2.928	1.55	0.896	Dormant+	ENSMUSG00000033707	Lrrc24	protein_coding
ENSMUSG00000033713	14.368	20.651	7.186	2.872	1.522	0.958	Dormant+	ENSMUSG00000033713	Foxn3	protein_coding
ENSMUSG00000033715	0.795	0.489	1.144	0.44	-1.186	0.768	Reactivated+	ENSMUSG00000033715	Akr1c14	protein_coding
ENSMUSG00000033717	0.732	1.279	0.107	11.472	3.52	0.979	Dormant+	ENSMUSG00000033717	Adra2a	protein_coding
ENSMUSG00000033768	0.608	1.045	0.108	9.364	3.227	0.974	Dormant+	ENSMUSG00000033768	Nrxn2	protein_coding
ENSMUSG00000033769	40.142	51.246	27.452	1.87	0.903	0.751	Dormant+	ENSMUSG00000033769	Exoc6b	protein_coding
ENSMUSG00000033777	0.77	1.351	0.106	12.271	3.617	0.978	Dormant+	ENSMUSG00000033777	Tlr13	protein_coding
ENSMUSG00000033788	1.758	2.757	0.617	4.496	2.169	0.936	Dormant+	ENSMUSG00000033788	Dysf	protein_coding
ENSMUSG00000033808	3.753	5.067	2.251	2.272	1.184	0.772	Dormant+	ENSMUSG00000033808	Tmem87a	protein_coding
ENSMUSG00000033857	3.272	4.558	1.803	2.524	1.336	0.814	Dormant+	ENSMUSG00000033857	Engase	protein_coding
ENSMUSG00000033900	1.276	0.355	2.329	0.152	-2.721	0.959	Reactivated+	ENSMUSG00000033900	Map9	protein_coding
ENSMUSG00000033961	4.053	5.609	2.274	2.537	1.343	0.812	Dormant+	ENSMUSG00000033961	Zfp446	protein_coding
ENSMUSG00000033967	0.941	0.119	1.88	0.068	-3.876	0.976	Reactivated+	ENSMUSG00000033967	Rnf225	protein_coding
ENSMUSG00000033983	7.667	4.668	11.094	0.42	-1.251	0.824	Reactivated+	ENSMUSG00000033983	Coil	protein_coding
ENSMUSG00000033985	1.121	0.55	1.774	0.311	-1.685	0.898	Reactivated+	ENSMUSG00000033985	Tesk2	protein_coding
ENSMUSG00000033991	14.627	8.004	22.196	0.362	-1.465	0.897	Reactivated+	ENSMUSG00000033991	Ttc37	protein_coding
ENSMUSG00000034035	2.483	4.128	0.604	6.886	2.784	0.987	Dormant+	ENSMUSG00000034035	Ccdc17	protein_coding
ENSMUSG00000034071	0.626	0.127	1.197	0.11	-3.185	0.959	Reactivated+	ENSMUSG00000034071	Zfp551	protein_coding
ENSMUSG00000034116	1.511	2.74	0.107	24.663	4.624	0.995	Dormant+	ENSMUSG00000034116	Vav1	protein_coding
ENSMUSG00000034121	1.2	2.156	0.107	19.285	4.269	0.992	Dormant+	ENSMUSG00000034121	Mks1	protein_coding
ENSMUSG00000034135	37.616	25.556	51.399	0.499	-1.002	0.797	Reactivated+	ENSMUSG00000034135	Sik3	protein_coding
ENSMUSG00000034171	0.652	1.128	0.109	10.311	3.366	0.982	Dormant+	ENSMUSG00000034171	Faah	protein_coding
ENSMUSG00000034173	1.083	1.575	0.521	2.939	1.556	0.854	Dormant+	ENSMUSG00000034173	Zbed5	protein_coding
ENSMUSG00000034190	50.274	64.269	34.281	1.85	0.887	0.737	Dormant+	ENSMUSG00000034190	Chmp7	protein_coding
ENSMUSG00000034209	2.218	3.009	1.314	2.265	1.18	0.771	Dormant+	ENSMUSG00000034209	Rasl10a	protein_coding
ENSMUSG00000034212	0.566	0.119	1.077	0.116	-3.104	0.931	Reactivated+	ENSMUSG00000034212	Ankmy1	protein_coding
ENSMUSG00000034218	9.418	5.832	13.516	0.437	-1.193	0.823	Reactivated+	ENSMUSG00000034218	Atm	protein_coding
ENSMUSG00000034226	0.614	1.057	0.108	9.584	3.261	0.97	Dormant+	ENSMUSG00000034226	Rhov	protein_coding
ENSMUSG00000034235	12.677	17.584	7.068	2.474	1.307	0.845	Dormant+	ENSMUSG00000034235	Usp54	protein_coding
ENSMUSG00000034243	51.231	64.328	36.263	1.761	0.817	0.728	Dormant+	ENSMUSG00000034243	Golgb1	protein_coding
ENSMUSG00000034266	0.864	1.528	0.105	14.261	3.834	0.986	Dormant+	ENSMUSG00000034266	Batf	protein_coding
ENSMUSG00000034282	0.963	1.713	0.107	15.48	3.952	0.991	Dormant+	ENSMUSG00000034282	Evpl	protein_coding
ENSMUSG00000034290	13.84	18.12	8.949	2.022	1.016	0.789	Dormant+	ENSMUSG00000034290	Nek9	protein_coding
ENSMUSG00000034297	21.907	29.612	13.101	2.26	1.176	0.87	Dormant+	ENSMUSG00000034297	Med13	protein_coding
ENSMUSG00000034308	0.738	1.287	0.111	11.366	3.507	0.984	Dormant+	ENSMUSG00000034308	Sdr42e1	protein_coding
ENSMUSG00000034311	38.635	21.921	57.737	0.375	-1.415	0.901	Reactivated+	ENSMUSG00000034311	Kif4	protein_coding
ENSMUSG00000034312	5.786	3.808	8.047	0.475	-1.074	0.775	Reactivated+	ENSMUSG00000034312	Iqsec1	protein_coding
ENSMUSG00000034333	1.13	1.846	0.311	5.958	2.575	0.984	Dormant+	ENSMUSG00000034333	Zbed4	protein_coding
ENSMUSG00000034371	4.284	2.887	5.879	0.491	-1.027	0.753	Reactivated+	ENSMUSG00000034371	Tkfc	protein_coding
ENSMUSG00000034402	0.86	0.294	1.506	0.199	-2.326	0.908	Reactivated+	ENSMUSG00000034402	Kcnh5	protein_coding
ENSMUSG00000034413	1.445	2.618	0.105	24.089	4.59	0.997	Dormant+	ENSMUSG00000034413	Neurl1b	protein_coding
ENSMUSG00000034422	8.36	13.252	2.769	4.748	2.247	0.981	Dormant+	ENSMUSG00000034422	Parp14	protein_coding
ENSMUSG00000034438	0.826	1.46	0.103	13.554	3.761	0.987	Dormant+	ENSMUSG00000034438	Gbp8	protein_coding
ENSMUSG00000034449	15.075	23.847	5.049	4.664	2.222	0.988	Dormant+	ENSMUSG00000034449	Dhrs11	protein_coding
ENSMUSG00000034459	14.628	25.84	1.815	14.182	3.826	1	Dormant+	ENSMUSG00000034459	Ifit1	protein_coding
ENSMUSG00000034460	6.624	9.538	3.293	2.918	1.545	0.904	Dormant+	ENSMUSG00000034460	Six4	protein_coding
ENSMUSG00000034509	33.112	46.538	17.769	2.606	1.382	0.933	Dormant+	ENSMUSG00000034509	Mad2l1bp	protein_coding
ENSMUSG00000034525	10.576	15.6	4.834	3.224	1.689	0.956	Dormant+	ENSMUSG00000034525	Ice1	protein_coding
ENSMUSG00000034543	35.266	46.677	22.224	2.133	1.093	0.808	Dormant+	ENSMUSG00000034543	Morc2a	protein_coding
ENSMUSG00000034573	4.546	7.469	1.206	6.22	2.637	0.985	Dormant+	ENSMUSG00000034573	Ptpn13	protein_coding
ENSMUSG00000034579	0.938	1.666	0.107	15.535	3.957	0.986	Dormant+	ENSMUSG00000034579	Pla2g3	protein_coding
ENSMUSG00000034586	2.152	3.94	0.109	35.178	5.137	0.999	Dormant+	ENSMUSG00000034586	Hid1	protein_coding
ENSMUSG00000034587	5.038	6.737	3.097	2.181	1.125	0.791	Dormant+	ENSMUSG00000034587	8430429K09Rik	lncRNA
ENSMUSG00000034616	1.038	1.76	0.214	8.167	3.03	0.996	Dormant+	ENSMUSG00000034616	Ssh3	protein_coding
ENSMUSG00000034621	42.019	53.658	28.718	1.883	0.913	0.742	Dormant+	ENSMUSG00000034621	Gpatch8	protein_coding
ENSMUSG00000034647	20.328	28.724	10.732	2.681	1.423	0.933	Dormant+	ENSMUSG00000034647	Ankrd12	protein_coding
ENSMUSG00000034652	4.958	7.925	1.567	5.112	2.354	0.965	Dormant+	ENSMUSG00000034652	Cd300a	protein_coding
ENSMUSG00000034656	2.4	3.431	1.221	2.812	1.492	0.87	Dormant+	ENSMUSG00000034656	Cacna1a	protein_coding
ENSMUSG00000034659	286.603	204.999	379.865	0.539	-0.891	0.833	Reactivated+	ENSMUSG00000034659	Tmem109	protein_coding
ENSMUSG00000034714	10.535	14.826	5.63	2.654	1.408	0.879	Dormant+	ENSMUSG00000034714	Ttyh2	protein_coding
ENSMUSG00000034724	10.34	13.413	6.829	1.983	0.988	0.732	Dormant+	ENSMUSG00000034724	Cnot6l	protein_coding
ENSMUSG00000034732	0.654	1.131	0.108	10.536	3.397	0.981	Dormant+	ENSMUSG00000034732	Pabpc5	protein_coding
ENSMUSG00000034757	48.728	66.198	28.763	2.286	1.193	0.892	Dormant+	ENSMUSG00000034757	Tmub2	protein_coding
ENSMUSG00000034762	2.136	3.916	0.102	37.798	5.24	1	Dormant+	ENSMUSG00000034762	Glis1	protein_coding
ENSMUSG00000034764	0.553	0.133	1.032	0.134	-2.895	0.981	Reactivated+	ENSMUSG00000034764	1700006J14Rik	lncRNA
ENSMUSG00000034771	5.727	7.764	3.398	2.273	1.185	0.796	Dormant+	ENSMUSG00000034771	Tle2	protein_coding
ENSMUSG00000034773	7.34	3.926	11.241	0.35	-1.513	0.886	Reactivated+	ENSMUSG00000034773	Hrob	protein_coding
ENSMUSG00000034780	2.192	2.891	1.392	2.064	1.045	0.732	Dormant+	ENSMUSG00000034780	B3galt1	protein_coding
ENSMUSG00000034810	1.604	0.128	3.292	0.04	-4.635	0.991	Reactivated+	ENSMUSG00000034810	Scn7a	protein_coding
ENSMUSG00000034826	73.633	48.04	102.881	0.467	-1.098	0.903	Reactivated+	ENSMUSG00000034826	Nup54	protein_coding
ENSMUSG00000034832	13.723	18.745	7.984	2.34	1.227	0.861	Dormant+	ENSMUSG00000034832	Tet3	protein_coding
ENSMUSG00000034850	11.484	16.661	5.568	3.006	1.588	0.936	Dormant+	ENSMUSG00000034850	Tmem127	protein_coding
ENSMUSG00000034855	18.288	26.53	8.869	2.889	1.531	0.898	Dormant+	ENSMUSG00000034855	Cxcl10	protein_coding
ENSMUSG00000034858	13.731	21.6	4.739	4.611	2.205	0.985	Dormant+	ENSMUSG00000034858	Fam214a	protein_coding
ENSMUSG00000034867	41.782	26.674	59.048	0.451	-1.15	0.873	Reactivated+	ENSMUSG00000034867	Ankrd27	protein_coding
ENSMUSG00000034883	5.161	3.105	7.511	0.405	-1.303	0.814	Reactivated+	ENSMUSG00000034883	Lrr1	protein_coding
ENSMUSG00000034917	0.965	1.719	0.104	16.075	4.007	0.987	Dormant+	ENSMUSG00000034917	Tjp3	protein_coding
ENSMUSG00000034940	14.51	18.921	9.469	1.967	0.976	0.745	Dormant+	ENSMUSG00000034940	Synrg	protein_coding
ENSMUSG00000034949	1.058	1.889	0.109	17.216	4.106	0.992	Dormant+	ENSMUSG00000034949	Zfr2	protein_coding
ENSMUSG00000034957	0.502	0.846	0.108	7.659	2.937	0.965	Dormant+	ENSMUSG00000034957	Cebpa	protein_coding
ENSMUSG00000034959	1.062	1.896	0.108	16.896	4.079	0.992	Dormant+	ENSMUSG00000034959	Rubcnl	protein_coding
ENSMUSG00000034993	11.014	13.866	7.756	1.78	0.832	0.737	Dormant+	ENSMUSG00000034993	Vat1	protein_coding
ENSMUSG00000035004	2.349	3.449	1.091	3.138	1.65	0.868	Dormant+	ENSMUSG00000035004	Igsf6	protein_coding
ENSMUSG00000035042	8.001	14.909	0.106	135.242	7.079	1	Dormant+	ENSMUSG00000035042	Ccl5	protein_coding
ENSMUSG00000035045	2.259	3.227	1.153	2.875	1.524	0.872	Dormant+	ENSMUSG00000035045	Zc3h12b	protein_coding
ENSMUSG00000035051	8.303	11.429	4.731	2.392	1.258	0.838	Dormant+	ENSMUSG00000035051	Dhx57	protein_coding
ENSMUSG00000035069	38.615	24.822	54.379	0.456	-1.132	0.859	Reactivated+	ENSMUSG00000035069	Oma1	protein_coding
ENSMUSG00000035085	0.551	0.106	1.059	0.105	-3.255	0.967	Reactivated+	ENSMUSG00000035085	1700020L24Rik	protein_coding
ENSMUSG00000035095	0.615	1.061	0.104	9.617	3.266	0.976	Dormant+	ENSMUSG00000035095	Fam167a	protein_coding
ENSMUSG00000035125	7.946	4.492	11.893	0.376	-1.41	0.879	Reactivated+	ENSMUSG00000035125	Gcfc2	protein_coding
ENSMUSG00000035126	1.8	0.119	3.72	0.034	-4.869	0.996	Reactivated+	ENSMUSG00000035126	Dnai4	protein_coding
ENSMUSG00000035186	3.921	6.238	1.272	4.998	2.321	0.97	Dormant+	ENSMUSG00000035186	Ubd	protein_coding
ENSMUSG00000035189	0.693	1.202	0.111	10.25	3.358	0.982	Dormant+	ENSMUSG00000035189	Ano4	protein_coding
ENSMUSG00000035198	230.789	157.385	314.68	0.504	-0.989	0.875	Reactivated+	ENSMUSG00000035198	Tubg1	protein_coding
ENSMUSG00000035202	12.031	7.563	17.136	0.438	-1.191	0.795	Reactivated+	ENSMUSG00000035202	Lars2	protein_coding
ENSMUSG00000035228	0.705	0.993	0.375	2.659	1.411	0.803	Dormant+	ENSMUSG00000035228	Ccdc106	protein_coding
ENSMUSG00000035232	127.143	92.977	166.189	0.562	-0.832	0.749	Reactivated+	ENSMUSG00000035232	Pdk3	protein_coding
ENSMUSG00000035239	0.952	0.386	1.597	0.239	-2.062	0.901	Reactivated+	ENSMUSG00000035239	Neu3	protein_coding
ENSMUSG00000035314	72.003	34.584	114.768	0.3	-1.735	0.981	Reactivated+	ENSMUSG00000035314	Gdpd5	protein_coding
ENSMUSG00000035329	13.285	17.565	8.394	2.123	1.086	0.77	Dormant+	ENSMUSG00000035329	Fbxo33	protein_coding
ENSMUSG00000035351	76.637	55.184	101.155	0.551	-0.861	0.762	Reactivated+	ENSMUSG00000035351	Nup37	protein_coding
ENSMUSG00000035352	4.32	8.004	0.109	71.234	6.154	1	Dormant+	ENSMUSG00000035352	Ccl12	protein_coding
ENSMUSG00000035357	3.945	5.492	2.178	2.523	1.335	0.825	Dormant+	ENSMUSG00000035357	Pdzrn3	protein_coding
ENSMUSG00000035365	14.749	9.961	20.222	0.493	-1.02	0.748	Reactivated+	ENSMUSG00000035365	Parpbp	protein_coding
ENSMUSG00000035373	13.79	18.021	8.954	1.975	0.982	0.74	Dormant+	ENSMUSG00000035373	Ccl7	protein_coding
ENSMUSG00000035394	0.778	1.364	0.109	12.189	3.607	0.986	Dormant+	ENSMUSG00000035394	Cfap53	protein_coding
ENSMUSG00000035413	0.641	1.104	0.112	9.572	3.259	0.977	Dormant+	ENSMUSG00000035413	Tmem98	protein_coding
ENSMUSG00000035439	35.161	18.682	53.994	0.345	-1.535	0.945	Reactivated+	ENSMUSG00000035439	Haus8	protein_coding
ENSMUSG00000035455	52.003	21.113	87.307	0.246	-2.026	0.991	Reactivated+	ENSMUSG00000035455	Fignl1	protein_coding
ENSMUSG00000035458	0.666	1.149	0.114	10.022	3.325	0.99	Dormant+	ENSMUSG00000035458	Tnni3	protein_coding
ENSMUSG00000035459	1.342	2.037	0.549	3.637	1.863	0.9	Dormant+	ENSMUSG00000035459	Stab2	protein_coding
ENSMUSG00000035469	32.364	15.874	51.21	0.314	-1.669	0.974	Reactivated+	ENSMUSG00000035469	Rcbtb1	protein_coding
ENSMUSG00000035493	291.377	215.741	377.819	0.569	-0.813	0.737	Reactivated+	ENSMUSG00000035493	Tgfbi	protein_coding
ENSMUSG00000035521	30.615	39.367	20.613	1.906	0.931	0.768	Dormant+	ENSMUSG00000035521	Gnptg	protein_coding
ENSMUSG00000035539	0.539	0.117	1.022	0.121	-3.042	0.939	Reactivated+	ENSMUSG00000035539	Ccdc180	protein_coding
ENSMUSG00000035566	0.799	1.121	0.43	2.615	1.387	0.823	Dormant+	ENSMUSG00000035566	Pcdh17	protein_coding
ENSMUSG00000035578	1.26	0.824	1.757	0.46	-1.119	0.726	Reactivated+	ENSMUSG00000035578	Iqcg	protein_coding
ENSMUSG00000035642	27.075	35.149	17.847	1.964	0.974	0.835	Dormant+	ENSMUSG00000035642	Aamdc	protein_coding
ENSMUSG00000035683	50.291	29.241	74.348	0.394	-1.342	0.886	Reactivated+	ENSMUSG00000035683	Melk	protein_coding
ENSMUSG00000035692	20.899	35.047	4.731	7.41	2.89	0.999	Dormant+	ENSMUSG00000035692	Isg15	protein_coding
ENSMUSG00000035704	60.758	36.389	88.609	0.411	-1.282	0.943	Reactivated+	ENSMUSG00000035704	Alg8	protein_coding
ENSMUSG00000035711	1.603	2.384	0.711	3.46	1.791	0.881	Dormant+	ENSMUSG00000035711	Dok3	protein_coding
ENSMUSG00000035754	166.607	112.932	227.95	0.497	-1.009	0.929	Reactivated+	ENSMUSG00000035754	Wdr18	protein_coding
ENSMUSG00000035769	3.114	1.742	4.682	0.37	-1.435	0.826	Reactivated+	ENSMUSG00000035769	Xylb	protein_coding
ENSMUSG00000035770	35.616	25.468	47.213	0.539	-0.892	0.745	Reactivated+	ENSMUSG00000035770	Dync1li2	protein_coding
ENSMUSG00000035783	1.177	1.669	0.615	2.757	1.463	0.803	Dormant+	ENSMUSG00000035783	Acta2	protein_coding
ENSMUSG00000035824	19.13	29.311	7.494	3.947	1.981	0.977	Dormant+	ENSMUSG00000035824	Tk2	protein_coding
ENSMUSG00000035835	1.267	2.239	0.156	14.334	3.841	1	Dormant+	ENSMUSG00000035835	Plppr3	protein_coding
ENSMUSG00000035842	8.371	4.508	12.786	0.353	-1.503	0.897	Reactivated+	ENSMUSG00000035842	Ddx11	protein_coding
ENSMUSG00000035864	0.667	1.156	0.109	10.493	3.391	0.98	Dormant+	ENSMUSG00000035864	Syt1	protein_coding
ENSMUSG00000035868	1.863	2.642	0.973	2.749	1.459	0.824	Dormant+	ENSMUSG00000035868	Zfp983	protein_coding
ENSMUSG00000035898	19.454	10.647	29.52	0.363	-1.463	0.936	Reactivated+	ENSMUSG00000035898	Uba6	protein_coding
ENSMUSG00000035900	45.87	31.907	61.828	0.518	-0.95	0.764	Reactivated+	ENSMUSG00000035900	Gramd4	protein_coding
ENSMUSG00000035948	0.633	1.093	0.107	9.787	3.291	0.976	Dormant+	ENSMUSG00000035948	Acss3	protein_coding
ENSMUSG00000035951	0.902	1.597	0.108	14.129	3.821	0.986	Dormant+	ENSMUSG00000035951	Ascl3	protein_coding
ENSMUSG00000035954	1.538	2.422	0.529	4.483	2.164	0.941	Dormant+	ENSMUSG00000035954	Dock4	protein_coding
ENSMUSG00000035984	1.249	0.343	2.284	0.152	-2.718	0.958	Reactivated+	ENSMUSG00000035984	Nme5	protein_coding
ENSMUSG00000035992	13.992	19.937	7.197	2.768	1.469	0.951	Dormant+	ENSMUSG00000035992	Fnip1	protein_coding
ENSMUSG00000036002	4.188	5.735	2.419	2.403	1.265	0.808	Dormant+	ENSMUSG00000036002	Fam214b	protein_coding
ENSMUSG00000036052	0.887	1.443	0.252	5.66	2.501	0.95	Dormant+	ENSMUSG00000036052	Dnajb5	protein_coding
ENSMUSG00000036073	20.112	27.576	11.581	2.369	1.244	0.875	Dormant+	ENSMUSG00000036073	Galt	protein_coding
ENSMUSG00000036086	6.653	4.162	9.5	0.435	-1.199	0.8	Reactivated+	ENSMUSG00000036086	Zranb3	protein_coding
ENSMUSG00000036091	0.727	1.268	0.108	11.599	3.536	0.985	Dormant+	ENSMUSG00000036091	Hyal3	protein_coding
ENSMUSG00000036097	24.165	16.823	32.555	0.521	-0.941	0.761	Reactivated+	ENSMUSG00000036097	Slf2	protein_coding
ENSMUSG00000036136	17.577	10.544	25.614	0.404	-1.306	0.839	Reactivated+	ENSMUSG00000036136	Fam110c	protein_coding
ENSMUSG00000036158	9.468	6.123	13.292	0.459	-1.122	0.781	Reactivated+	ENSMUSG00000036158	Prickle1	protein_coding
ENSMUSG00000036160	7.765	10.398	4.756	2.174	1.12	0.778	Dormant+	ENSMUSG00000036160	Surf6	protein_coding
ENSMUSG00000036185	0.555	0.175	0.988	0.185	-2.435	0.937	Reactivated+	ENSMUSG00000036185	Sapcd1	protein_coding
ENSMUSG00000036186	23.758	34.029	12.02	2.882	1.527	0.914	Dormant+	ENSMUSG00000036186	Dipk1b	protein_coding
ENSMUSG00000036208	2.996	1.232	5.012	0.246	-2.022	0.932	Reactivated+	ENSMUSG00000036208	Nepro	protein_coding
ENSMUSG00000036223	19.891	13.766	26.892	0.518	-0.949	0.745	Reactivated+	ENSMUSG00000036223	Ska1	protein_coding
ENSMUSG00000036225	4.765	6.402	2.894	2.212	1.145	0.809	Dormant+	ENSMUSG00000036225	Kctd1	protein_coding
ENSMUSG00000036273	27.945	13.197	44.799	0.291	-1.78	0.976	Reactivated+	ENSMUSG00000036273	Lrrk2	protein_coding
ENSMUSG00000036281	7.826	4.146	12.03	0.353	-1.504	0.884	Reactivated+	ENSMUSG00000036281	Snapc4	protein_coding
ENSMUSG00000036285	21.906	13.43	31.593	0.427	-1.226	0.855	Reactivated+	ENSMUSG00000036285	Noa1	protein_coding
ENSMUSG00000036292	0.691	1.201	0.107	10.719	3.422	0.977	Dormant+	ENSMUSG00000036292	Gramd1c	protein_coding
ENSMUSG00000036298	1.205	2.161	0.113	18.695	4.225	0.996	Dormant+	ENSMUSG00000036298	Slc2a13	protein_coding
ENSMUSG00000036333	17.854	23.108	11.85	1.968	0.976	0.763	Dormant+	ENSMUSG00000036333	Kidins220	protein_coding
ENSMUSG00000036334	1.091	0.119	2.202	0.057	-4.139	0.98	Reactivated+	ENSMUSG00000036334	Igsf10	protein_coding
ENSMUSG00000036356	43.858	24.083	66.458	0.366	-1.451	0.94	Reactivated+	ENSMUSG00000036356	Csgalnact1	protein_coding
ENSMUSG00000036362	2.632	3.94	1.137	3.472	1.796	0.902	Dormant+	ENSMUSG00000036362	P2ry13	protein_coding
ENSMUSG00000036368	7.091	9.548	4.283	2.232	1.158	0.79	Dormant+	ENSMUSG00000036368	Rmdn2	protein_coding
ENSMUSG00000036381	0.873	1.538	0.112	13.089	3.71	0.982	Dormant+	ENSMUSG00000036381	P2ry14	protein_coding
ENSMUSG00000036390	35.444	48.025	21.066	2.283	1.191	0.854	Dormant+	ENSMUSG00000036390	Gadd45a	protein_coding
ENSMUSG00000036469	1.323	1.921	0.64	2.975	1.573	0.854	Dormant+	ENSMUSG00000036469	Marchf1	protein_coding
ENSMUSG00000036501	24.141	16.893	32.424	0.527	-0.925	0.748	Reactivated+	ENSMUSG00000036501	Fam13b	protein_coding
ENSMUSG00000036528	0.973	1.728	0.109	15.479	3.952	0.987	Dormant+	ENSMUSG00000036528	Ppfibp2	protein_coding
ENSMUSG00000036533	35.544	52.601	16.05	3.3	1.722	0.981	Dormant+	ENSMUSG00000036533	Cdc42ep3	protein_coding
ENSMUSG00000036545	2.671	4.913	0.108	43.435	5.441	1	Dormant+	ENSMUSG00000036545	Adamts2	protein_coding
ENSMUSG00000036553	0.76	1.33	0.108	11.84	3.566	0.981	Dormant+	ENSMUSG00000036553	Sh3tc1	protein_coding
ENSMUSG00000036555	5.223	6.837	3.378	2.033	1.024	0.74	Dormant+	ENSMUSG00000036555	Iqce	protein_coding
ENSMUSG00000036570	1.282	2.308	0.109	20.593	4.364	0.996	Dormant+	ENSMUSG00000036570	Fxyd1	protein_coding
ENSMUSG00000036585	2.013	3.679	0.109	32.125	5.006	1	Dormant+	ENSMUSG00000036585	Fgf1	protein_coding
ENSMUSG00000036594	7.682	12.81	1.823	7.012	2.81	0.993	Dormant+	ENSMUSG00000036594	H2-Aa	protein_coding
ENSMUSG00000036596	1.096	1.962	0.106	17.363	4.118	0.993	Dormant+	ENSMUSG00000036596	Cpz	protein_coding
ENSMUSG00000036634	0.935	1.658	0.108	14.763	3.884	0.99	Dormant+	ENSMUSG00000036634	Mag	protein_coding
ENSMUSG00000036639	18.897	11.613	27.221	0.437	-1.195	0.908	Reactivated+	ENSMUSG00000036639	Nudt1	protein_coding
ENSMUSG00000036641	1.218	2.164	0.137	15.564	3.96	0.994	Dormant+	ENSMUSG00000036641	Ccdc148	protein_coding
ENSMUSG00000036655	0.595	0.12	1.138	0.113	-3.151	0.932	Reactivated+	ENSMUSG00000036655	Colec11	protein_coding
ENSMUSG00000036672	14.701	8.605	21.667	0.395	-1.34	0.885	Reactivated+	ENSMUSG00000036672	Cenpt	protein_coding
ENSMUSG00000036698	23.865	34.303	11.937	2.9	1.536	0.966	Dormant+	ENSMUSG00000036698	Ago2	protein_coding
ENSMUSG00000036764	5.966	8.334	3.259	2.518	1.332	0.849	Dormant+	ENSMUSG00000036764	Dnajc12	protein_coding
ENSMUSG00000036768	17.801	10.884	25.705	0.433	-1.208	0.836	Reactivated+	ENSMUSG00000036768	Kif15	protein_coding
ENSMUSG00000036777	219.659	139.173	311.642	0.442	-1.178	0.853	Reactivated+	ENSMUSG00000036777	Anln	protein_coding
ENSMUSG00000036782	13.091	7.222	19.799	0.365	-1.456	0.873	Reactivated+	ENSMUSG00000036782	Klhl13	protein_coding
ENSMUSG00000036792	5.747	7.831	3.366	2.321	1.215	0.822	Dormant+	ENSMUSG00000036792	Mbd5	protein_coding
ENSMUSG00000036825	25.839	16.756	36.218	0.467	-1.099	0.814	Reactivated+	ENSMUSG00000036825	Ssx2ip	protein_coding
ENSMUSG00000036832	0.783	0.112	1.549	0.076	-3.724	0.979	Reactivated+	ENSMUSG00000036832	Lpar3	protein_coding
ENSMUSG00000036833	7.649	12.434	2.181	5.724	2.517	0.993	Dormant+	ENSMUSG00000036833	Pnpla7	protein_coding
ENSMUSG00000036863	1.631	2.965	0.107	26.825	4.746	0.997	Dormant+	ENSMUSG00000036863	Syde2	protein_coding
ENSMUSG00000036875	4.804	2.342	7.618	0.312	-1.681	0.911	Reactivated+	ENSMUSG00000036875	Dna2	protein_coding
ENSMUSG00000036887	23.811	41.266	3.863	10.98	3.457	0.999	Dormant+	ENSMUSG00000036887	C1qa	protein_coding
ENSMUSG00000036896	30.062	52.306	4.641	11.334	3.503	1	Dormant+	ENSMUSG00000036896	C1qc	protein_coding
ENSMUSG00000036905	34.92	59.7	6.599	8.954	3.163	0.998	Dormant+	ENSMUSG00000036905	C1qb	protein_coding
ENSMUSG00000036908	10.542	17.092	3.056	5.574	2.479	0.988	Dormant+	ENSMUSG00000036908	Unc93b1	protein_coding
ENSMUSG00000036931	0.697	1.213	0.107	10.829	3.437	0.974	Dormant+	ENSMUSG00000036931	Nfkbid	protein_coding
ENSMUSG00000036980	99.567	71.039	132.172	0.537	-0.897	0.769	Reactivated+	ENSMUSG00000036980	Taf6	protein_coding
ENSMUSG00000036985	82.168	56.844	111.111	0.515	-0.958	0.868	Reactivated+	ENSMUSG00000036985	Zdhhc9	protein_coding
ENSMUSG00000037007	1.367	2.08	0.553	3.731	1.9	0.9	Dormant+	ENSMUSG00000037007	Zfp113	protein_coding
ENSMUSG00000037010	6.2	3.306	9.507	0.351	-1.509	0.86	Reactivated+	ENSMUSG00000037010	Apln	protein_coding
ENSMUSG00000037017	22.449	30.465	13.287	2.302	1.203	0.858	Dormant+	ENSMUSG00000037017	Zscan21	protein_coding
ENSMUSG00000037025	1.226	0.18	2.421	0.079	-3.669	0.986	Reactivated+	ENSMUSG00000037025	Foxa2	protein_coding
ENSMUSG00000037029	9.169	6.352	12.39	0.516	-0.955	0.726	Reactivated+	ENSMUSG00000037029	Zfp146	protein_coding
ENSMUSG00000037033	0.707	1.231	0.108	10.969	3.455	0.978	Dormant+	ENSMUSG00000037033	Clca3b	protein_coding
ENSMUSG00000037035	1.387	2.503	0.112	22.028	4.461	0.996	Dormant+	ENSMUSG00000037035	Inhbb	protein_coding
ENSMUSG00000037070	180.218	130.454	237.091	0.557	-0.845	0.793	Reactivated+	ENSMUSG00000037070	Rbmxl1	protein_coding
ENSMUSG00000037071	7.396	4.517	10.687	0.418	-1.259	0.826	Reactivated+	ENSMUSG00000037071	Scd1	protein_coding
ENSMUSG00000037085	8.401	11.024	5.403	2.008	1.006	0.739	Dormant+	ENSMUSG00000037085	Trmt12	protein_coding
ENSMUSG00000037095	1.016	1.812	0.106	16.688	4.061	0.995	Dormant+	ENSMUSG00000037095	Lrg1	protein_coding
ENSMUSG00000037108	0.977	0.623	1.381	0.457	-1.13	0.752	Reactivated+	ENSMUSG00000037108	Zcwpw1	protein_coding
ENSMUSG00000037134	17.414	24.571	9.235	2.632	1.396	0.888	Dormant+	ENSMUSG00000037134	Prmt9	protein_coding
ENSMUSG00000037138	0.812	1.428	0.108	12.861	3.685	0.989	Dormant+	ENSMUSG00000037138	Aff3	protein_coding
ENSMUSG00000037169	0.708	0.124	1.376	0.093	-3.425	0.96	Reactivated+	ENSMUSG00000037169	Mycn	protein_coding
ENSMUSG00000037174	55.887	40.716	73.225	0.556	-0.846	0.755	Reactivated+	ENSMUSG00000037174	Elf2	protein_coding
ENSMUSG00000037190	47.544	64.065	28.662	2.245	1.167	0.867	Dormant+	ENSMUSG00000037190	Cyb561d2	protein_coding
ENSMUSG00000037196	0.572	0.976	0.111	8.729	3.126	0.962	Dormant+	ENSMUSG00000037196	Pacrg	protein_coding
ENSMUSG00000037197	183.685	138.485	235.341	0.587	-0.769	0.755	Reactivated+	ENSMUSG00000037197	Rbm17	protein_coding
ENSMUSG00000037206	8.248	13.992	1.682	8.326	3.058	0.996	Dormant+	ENSMUSG00000037206	Islr	protein_coding
ENSMUSG00000037211	42.246	70.694	9.733	7.326	2.873	0.998	Dormant+	ENSMUSG00000037211	Spry1	protein_coding
ENSMUSG00000037217	0.957	0.608	1.355	0.453	-1.141	0.762	Reactivated+	ENSMUSG00000037217	Syn1	protein_coding
ENSMUSG00000037235	22.586	34.028	9.51	3.578	1.839	0.976	Dormant+	ENSMUSG00000037235	Mxd4	protein_coding
ENSMUSG00000037278	202.063	149.82	261.769	0.572	-0.805	0.762	Reactivated+	ENSMUSG00000037278	Tmem97	protein_coding
ENSMUSG00000037287	5.671	8.302	2.663	3.134	1.648	0.928	Dormant+	ENSMUSG00000037287	Tbcel	protein_coding
ENSMUSG00000037321	33.614	51.788	12.845	4.05	2.018	0.987	Dormant+	ENSMUSG00000037321	Tap1	protein_coding
ENSMUSG00000037344	3.151	4.145	2.016	2.058	1.041	0.758	Dormant+	ENSMUSG00000037344	Slc12a9	protein_coding
ENSMUSG00000037347	1.271	0.689	1.937	0.357	-1.486	0.827	Reactivated+	ENSMUSG00000037347	Chst7	protein_coding
ENSMUSG00000037353	15.999	10.041	22.809	0.439	-1.187	0.832	Reactivated+	ENSMUSG00000037353	Letmd1	protein_coding
ENSMUSG00000037362	2.959	3.994	1.776	2.216	1.148	0.775	Dormant+	ENSMUSG00000037362	Ccn3	protein_coding
ENSMUSG00000037370	2.231	4.095	0.102	38.341	5.261	0.999	Dormant+	ENSMUSG00000037370	Enpp1	protein_coding
ENSMUSG00000037379	3.933	6.277	1.254	5.037	2.333	0.959	Dormant+	ENSMUSG00000037379	Spon2	protein_coding
ENSMUSG00000037405	3.335	6.159	0.106	55.981	5.807	1	Dormant+	ENSMUSG00000037405	Icam1	protein_coding
ENSMUSG00000037406	0.913	1.479	0.267	5.352	2.42	0.943	Dormant+	ENSMUSG00000037406	Htra4	protein_coding
ENSMUSG00000037408	4.324	2.755	6.117	0.451	-1.15	0.837	Reactivated+	ENSMUSG00000037408	Cnnm4	protein_coding
ENSMUSG00000037419	59.239	37.079	84.565	0.434	-1.203	0.887	Reactivated+	ENSMUSG00000037419	Endod1	protein_coding
ENSMUSG00000037437	0.981	1.321	0.591	2.319	1.214	0.76	Dormant+	ENSMUSG00000037437	Adam32	protein_coding
ENSMUSG00000037443	43.741	27.297	62.533	0.438	-1.191	0.898	Reactivated+	ENSMUSG00000037443	Cep85	protein_coding
ENSMUSG00000037493	3.604	4.836	2.194	2.203	1.139	0.763	Dormant+	ENSMUSG00000037493	Cib2	protein_coding
ENSMUSG00000037544	36.973	24.933	50.734	0.492	-1.024	0.75	Reactivated+	ENSMUSG00000037544	Dlgap5	protein_coding
ENSMUSG00000037573	62.257	81.458	40.312	2.017	1.012	0.831	Dormant+	ENSMUSG00000037573	Tob1	protein_coding
ENSMUSG00000037622	1.531	2.138	0.838	2.554	1.353	0.881	Dormant+	ENSMUSG00000037622	Wdtc1	protein_coding
ENSMUSG00000037649	4.561	7.297	1.434	5.058	2.339	0.973	Dormant+	ENSMUSG00000037649	H2-DMa	protein_coding
ENSMUSG00000037652	8.255	10.93	5.197	2.112	1.078	0.757	Dormant+	ENSMUSG00000037652	Phc3	protein_coding
ENSMUSG00000037661	1.163	2.086	0.107	18.765	4.23	0.996	Dormant+	ENSMUSG00000037661	Gpr160	protein_coding
ENSMUSG00000037683	2.105	2.78	1.335	2.055	1.039	0.733	Dormant+	ENSMUSG00000037683	Armc3	protein_coding
ENSMUSG00000037708	0.997	1.775	0.108	15.767	3.979	0.986	Dormant+	ENSMUSG00000037708	Spag6	protein_coding
ENSMUSG00000037709	3.44	4.852	1.825	2.7	1.433	0.823	Dormant+	ENSMUSG00000037709	Fam13a	protein_coding
ENSMUSG00000037731	1.801	3.24	0.157	20.561	4.362	0.999	Dormant+	ENSMUSG00000037731	Themis2	protein_coding
ENSMUSG00000037752	7.534	11.026	3.543	3.139	1.65	0.926	Dormant+	ENSMUSG00000037752	Xkr8	protein_coding
ENSMUSG00000037761	11.445	7.758	15.659	0.493	-1.02	0.748	Reactivated+	ENSMUSG00000037761	Actr5	protein_coding
ENSMUSG00000037813	0.812	1.425	0.111	12.487	3.642	0.977	Dormant+	ENSMUSG00000037813	D630003M21Rik	protein_coding
ENSMUSG00000037849	1.4	2.531	0.107	23.571	4.559	0.997	Dormant+	ENSMUSG00000037849	Ifi206	protein_coding
ENSMUSG00000037860	0.75	1.312	0.107	11.932	3.577	0.987	Dormant+	ENSMUSG00000037860	Aim2	protein_coding
ENSMUSG00000037892	17.086	11.245	23.762	0.47	-1.09	0.773	Reactivated+	ENSMUSG00000037892	Pcdh18	protein_coding
ENSMUSG00000037894	2200.06	1541.89	2952.24	0.523	-0.936	0.887	Reactivated+	ENSMUSG00000037894	H2az1	protein_coding
ENSMUSG00000037902	5.243	8.662	1.337	6.461	2.692	0.988	Dormant+	ENSMUSG00000037902	Sirpa	protein_coding
ENSMUSG00000037904	22.305	35.367	7.377	4.72	2.239	0.988	Dormant+	ENSMUSG00000037904	Ankrd9	protein_coding
ENSMUSG00000037913	0.681	1.18	0.111	10.579	3.403	0.976	Dormant+	ENSMUSG00000037913	Tmem156	protein_coding
ENSMUSG00000037921	5.889	9.917	1.286	7.66	2.937	0.995	Dormant+	ENSMUSG00000037921	Ddx60	protein_coding
ENSMUSG00000037922	0.845	1.489	0.11	13.525	3.758	0.984	Dormant+	ENSMUSG00000037922	Bank1	protein_coding
ENSMUSG00000037936	114.988	55.628	182.827	0.305	-1.714	0.995	Reactivated+	ENSMUSG00000037936	Scarb1	protein_coding
ENSMUSG00000037966	360.518	441.784	267.643	1.662	0.733	0.742	Dormant+	ENSMUSG00000037966	Ninj1	protein_coding
ENSMUSG00000037971	30.437	41.122	18.227	2.252	1.171	0.874	Dormant+	ENSMUSG00000037971	1110032A03Rik	protein_coding
ENSMUSG00000037973	0.899	1.591	0.109	14.19	3.827	0.986	Dormant+	ENSMUSG00000037973	Itprid1	protein_coding
ENSMUSG00000037997	1.941	2.677	1.1	2.368	1.244	0.799	Dormant+	ENSMUSG00000037997	Parp11	protein_coding
ENSMUSG00000038028	2.502	3.508	1.353	2.652	1.407	0.828	Dormant+	ENSMUSG00000038028	Tigar	protein_coding
ENSMUSG00000038047	25.528	16.585	35.748	0.464	-1.109	0.809	Reactivated+	ENSMUSG00000038047	Haus6	protein_coding
ENSMUSG00000038056	8.285	11.185	4.971	2.241	1.164	0.81	Dormant+	ENSMUSG00000038056	Kmt2c	protein_coding
ENSMUSG00000038058	2.746	4.236	1.044	4.033	2.012	0.929	Dormant+	ENSMUSG00000038058	Nod1	protein_coding
ENSMUSG00000038065	2.793	3.906	1.52	2.582	1.369	0.803	Dormant+	ENSMUSG00000038065	Mturn	protein_coding
ENSMUSG00000038068	3.205	4.304	1.949	2.229	1.157	0.774	Dormant+	ENSMUSG00000038068	Rnf144b	protein_coding
ENSMUSG00000038074	8.573	13.776	2.626	5.226	2.386	0.99	Dormant+	ENSMUSG00000038074	Fkbp14	protein_coding
ENSMUSG00000038086	1.232	1.63	0.776	2.084	1.059	0.732	Dormant+	ENSMUSG00000038086	Hspb2	protein_coding
ENSMUSG00000038095	33.057	46.525	17.665	2.643	1.402	0.937	Dormant+	ENSMUSG00000038095	Sbno1	protein_coding
ENSMUSG00000038119	3.385	2.107	4.846	0.431	-1.213	0.78	Reactivated+	ENSMUSG00000038119	Cdon	protein_coding
ENSMUSG00000038126	5.053	6.63	3.252	2.063	1.045	0.737	Dormant+	ENSMUSG00000038126	Mphosph9	protein_coding
ENSMUSG00000038127	56.594	71.07	40.051	1.775	0.828	0.75	Dormant+	ENSMUSG00000038127	Ccdc50	protein_coding
ENSMUSG00000038128	2.166	3.08	1.122	2.759	1.464	0.847	Dormant+	ENSMUSG00000038128	Camk4	protein_coding
ENSMUSG00000038135	0.865	0.336	1.468	0.227	-2.138	0.92	Reactivated+	ENSMUSG00000038135	Crygn	protein_coding
ENSMUSG00000038146	0.973	1.362	0.529	2.512	1.329	0.809	Dormant+	ENSMUSG00000038146	Notch3	protein_coding
ENSMUSG00000038147	1.544	2.8	0.109	25.027	4.645	0.997	Dormant+	ENSMUSG00000038147	Cd84	protein_coding
ENSMUSG00000038173	0.887	1.572	0.104	14.975	3.904	0.988	Dormant+	ENSMUSG00000038173	Enpp6	protein_coding
ENSMUSG00000038174	5.531	3.234	8.156	0.394	-1.342	0.869	Reactivated+	ENSMUSG00000038174	Fam126b	protein_coding
ENSMUSG00000038178	4.844	6.984	2.398	2.945	1.558	0.874	Dormant+	ENSMUSG00000038178	Slc43a2	protein_coding
ENSMUSG00000038188	0.792	1.387	0.113	11.981	3.583	0.989	Dormant+	ENSMUSG00000038188	Scarf1	protein_coding
ENSMUSG00000038195	4.062	5.993	1.855	3.226	1.69	0.913	Dormant+	ENSMUSG00000038195	Rilp	protein_coding
ENSMUSG00000038208	2.275	1.434	3.236	0.43	-1.216	0.784	Reactivated+	ENSMUSG00000038208	Pgap3	protein_coding
ENSMUSG00000038214	1.69	0.651	2.877	0.23	-2.12	0.92	Reactivated+	ENSMUSG00000038214	Bend3	protein_coding
ENSMUSG00000038235	27.274	40.907	11.694	3.464	1.792	0.983	Dormant+	ENSMUSG00000038235	F11r	protein_coding
ENSMUSG00000038244	4.852	2.433	7.617	0.315	-1.666	0.907	Reactivated+	ENSMUSG00000038244	Mical2	protein_coding
ENSMUSG00000038253	6.078	8.656	3.132	2.757	1.463	0.902	Dormant+	ENSMUSG00000038253	Hoxa5	protein_coding
ENSMUSG00000038332	104.425	153.13	48.762	3.113	1.638	0.978	Dormant+	ENSMUSG00000038332	Sesn1	protein_coding
ENSMUSG00000038368	22.754	10.744	36.48	0.294	-1.767	0.97	Reactivated+	ENSMUSG00000038368	Focad	protein_coding
ENSMUSG00000038379	22.262	13.176	32.645	0.402	-1.315	0.859	Reactivated+	ENSMUSG00000038379	Ttk	protein_coding
ENSMUSG00000038388	186.528	137.859	242.149	0.569	-0.812	0.767	Reactivated+	ENSMUSG00000038388	Mpp6	protein_coding
ENSMUSG00000038393	70.082	105.784	29.28	3.624	1.858	0.977	Dormant+	ENSMUSG00000038393	Txnip	protein_coding
ENSMUSG00000038416	148.961	100.983	203.792	0.497	-1.007	0.898	Reactivated+	ENSMUSG00000038416	Cdc16	protein_coding
ENSMUSG00000038437	3.016	4.75	1.035	4.574	2.194	0.965	Dormant+	ENSMUSG00000038437	Mllt6	protein_coding
ENSMUSG00000038446	88.444	61.03	119.774	0.512	-0.965	0.83	Reactivated+	ENSMUSG00000038446	Cdc40	protein_coding
ENSMUSG00000038459	130.038	79.683	187.586	0.422	-1.245	0.969	Reactivated+	ENSMUSG00000038459	Abhd17c	protein_coding
ENSMUSG00000038481	9.835	13.404	5.756	2.325	1.217	0.854	Dormant+	ENSMUSG00000038481	Cdk19	protein_coding
ENSMUSG00000038508	11.808	19.554	2.955	6.75	2.755	0.99	Dormant+	ENSMUSG00000038508	Gdf15	protein_coding
ENSMUSG00000038521	3.885	7.184	0.115	60.362	5.916	1	Dormant+	ENSMUSG00000038521	C1s1	protein_coding
ENSMUSG00000038530	2.548	0.121	5.323	0.024	-5.399	0.999	Reactivated+	ENSMUSG00000038530	Rgs4	protein_coding
ENSMUSG00000038538	10.633	14.088	6.685	2.098	1.069	0.787	Dormant+	ENSMUSG00000038538	Ubn2	protein_coding
ENSMUSG00000038544	26.005	14.977	38.608	0.39	-1.358	0.948	Reactivated+	ENSMUSG00000038544	Inip	protein_coding
ENSMUSG00000038569	3.449	5.533	1.066	5.174	2.371	0.982	Dormant+	ENSMUSG00000038569	Rad9b	protein_coding
ENSMUSG00000038578	2.563	3.955	0.973	4.136	2.048	0.944	Dormant+	ENSMUSG00000038578	Susd1	protein_coding
ENSMUSG00000038587	1.682	0.851	2.631	0.318	-1.652	0.869	Reactivated+	ENSMUSG00000038587	Akap12	protein_coding
ENSMUSG00000038593	6.438	10.589	1.693	6.283	2.651	0.994	Dormant+	ENSMUSG00000038593	Tctn1	protein_coding
ENSMUSG00000038594	3.744	2.516	5.147	0.493	-1.021	0.731	Reactivated+	ENSMUSG00000038594	Cep85l	protein_coding
ENSMUSG00000038608	55.66	26.806	88.637	0.3	-1.736	0.981	Reactivated+	ENSMUSG00000038608	Dock10	protein_coding
ENSMUSG00000038623	2.419	3.701	0.954	3.889	1.959	0.937	Dormant+	ENSMUSG00000038623	Tm6sf1	protein_coding
ENSMUSG00000038642	15.14	25.028	3.84	6.553	2.712	0.997	Dormant+	ENSMUSG00000038642	Ctss	protein_coding
ENSMUSG00000038644	73.128	27.572	125.192	0.219	-2.19	0.997	Reactivated+	ENSMUSG00000038644	Pold1	protein_coding
ENSMUSG00000038648	34.756	21.667	49.716	0.432	-1.21	0.889	Reactivated+	ENSMUSG00000038648	Creb3l2	protein_coding
ENSMUSG00000038658	5.896	7.866	3.644	2.112	1.079	0.765	Dormant+	ENSMUSG00000038658	Ric1	protein_coding
ENSMUSG00000038677	1.105	0.118	2.233	0.055	-4.177	0.983	Reactivated+	ENSMUSG00000038677	Scube3	protein_coding
ENSMUSG00000038705	6.376	9.178	3.173	2.893	1.533	0.914	Dormant+	ENSMUSG00000038705	Gmeb2	protein_coding
ENSMUSG00000038732	42.914	26.036	62.203	0.419	-1.256	0.894	Reactivated+	ENSMUSG00000038732	Mboat1	protein_coding
ENSMUSG00000038759	55.366	35.952	77.553	0.465	-1.105	0.85	Reactivated+	ENSMUSG00000038759	Nup205	protein_coding
ENSMUSG00000038764	1.998	2.703	1.192	2.262	1.178	0.773	Dormant+	ENSMUSG00000038764	Ptpn3	protein_coding
ENSMUSG00000038781	6.599	10.337	2.328	4.372	2.128	0.977	Dormant+	ENSMUSG00000038781	Stap2	protein_coding
ENSMUSG00000038793	0.864	1.528	0.106	13.73	3.779	0.987	Dormant+	ENSMUSG00000038793	Lefty1	protein_coding
ENSMUSG00000038807	1.186	1.899	0.371	5.121	2.356	0.948	Dormant+	ENSMUSG00000038807	Rap1gap2	protein_coding
ENSMUSG00000038811	4.131	7.651	0.108	70.444	6.138	1	Dormant+	ENSMUSG00000038811	Gngt2	protein_coding
ENSMUSG00000038831	1.655	2.437	0.762	3.286	1.716	0.874	Dormant+	ENSMUSG00000038831	Ralgps1	protein_coding
ENSMUSG00000038843	47.548	31.328	66.085	0.475	-1.074	0.819	Reactivated+	ENSMUSG00000038843	Gcnt1	protein_coding
ENSMUSG00000038855	1.037	0.472	1.683	0.285	-1.809	0.887	Reactivated+	ENSMUSG00000038855	Itpkb	protein_coding
ENSMUSG00000038871	106.89	138.058	71.27	1.931	0.949	0.795	Dormant+	ENSMUSG00000038871	Bpgm	protein_coding
ENSMUSG00000038888	1.994	1.355	2.725	0.497	-1.008	0.726	Reactivated+	ENSMUSG00000038888	Ctu1	protein_coding
ENSMUSG00000038893	1.38	2.025	0.644	3.195	1.676	0.878	Dormant+	ENSMUSG00000038893	Fam117a	protein_coding
ENSMUSG00000038916	0.943	0.128	1.875	0.072	-3.8	0.971	Reactivated+	ENSMUSG00000038916	Soga3	protein_coding
ENSMUSG00000038943	187.502	126.131	257.639	0.493	-1.021	0.786	Reactivated+	ENSMUSG00000038943	Prc1	protein_coding
ENSMUSG00000038963	1.55	2.461	0.508	4.805	2.264	0.945	Dormant+	ENSMUSG00000038963	Slco4a1	protein_coding
ENSMUSG00000038970	0.894	0.444	1.408	0.312	-1.681	0.866	Reactivated+	ENSMUSG00000038970	Lmtk2	protein_coding
ENSMUSG00000038976	4.951	6.836	2.797	2.431	1.282	0.845	Dormant+	ENSMUSG00000038976	Ppp1r9b	protein_coding
ENSMUSG00000038987	0.659	1.132	0.119	9.576	3.259	0.995	Dormant+	ENSMUSG00000038987	Cfap157	protein_coding
ENSMUSG00000038990	28.454	17.341	41.154	0.424	-1.238	0.867	Reactivated+	ENSMUSG00000038990	Cables2	protein_coding
ENSMUSG00000039005	8.716	11.785	5.209	2.261	1.177	0.817	Dormant+	ENSMUSG00000039005	Tlr4	protein_coding
ENSMUSG00000039048	41.2	27.515	56.841	0.486	-1.04	0.82	Reactivated+	ENSMUSG00000039048	Foxred1	protein_coding
ENSMUSG00000039055	11.021	7.009	15.606	0.445	-1.167	0.813	Reactivated+	ENSMUSG00000039055	Eme1	protein_coding
ENSMUSG00000039062	1.807	3.293	0.108	29.961	4.905	0.999	Dormant+	ENSMUSG00000039062	Anpep	protein_coding
ENSMUSG00000039081	1.061	1.751	0.273	6.345	2.666	0.983	Dormant+	ENSMUSG00000039081	Zfp503	protein_coding
ENSMUSG00000039109	8.807	15.237	1.459	10.575	3.403	0.999	Dormant+	ENSMUSG00000039109	F13a1	protein_coding
ENSMUSG00000039116	1.168	0.791	1.599	0.501	-0.998	0.727	Reactivated+	ENSMUSG00000039116	Adgrg6	protein_coding
ENSMUSG00000039130	86.537	56.334	121.056	0.465	-1.105	0.896	Reactivated+	ENSMUSG00000039130	Zc3hc1	protein_coding
ENSMUSG00000039133	0.548	0.113	1.046	0.118	-3.088	0.935	Reactivated+	ENSMUSG00000039133	9330171B17Rik	lncRNA
ENSMUSG00000039145	7.658	11.737	2.996	3.936	1.977	0.964	Dormant+	ENSMUSG00000039145	Camk1d	protein_coding
ENSMUSG00000039157	1.301	2.096	0.393	5.221	2.384	0.972	Dormant+	ENSMUSG00000039157	Fam102a	protein_coding
ENSMUSG00000039158	0.8	1.406	0.108	12.618	3.657	0.992	Dormant+	ENSMUSG00000039158	Akna	protein_coding
ENSMUSG00000039159	45.35	58.209	30.654	1.894	0.921	0.787	Dormant+	ENSMUSG00000039159	Ube2h	protein_coding
ENSMUSG00000039193	0.635	1.101	0.104	10.184	3.348	0.979	Dormant+	ENSMUSG00000039193	Nlrc4	protein_coding
ENSMUSG00000039195	42.085	57.265	24.736	2.304	1.204	0.968	Dormant+	ENSMUSG00000039195	1110008P14Rik	protein_coding
ENSMUSG00000039196	1.89	3.447	0.11	30.524	4.932	1	Dormant+	ENSMUSG00000039196	Orm1	protein_coding
ENSMUSG00000039208	41.847	55.154	26.639	2.101	1.071	0.797	Dormant+	ENSMUSG00000039208	Metrnl	protein_coding
ENSMUSG00000039220	33.531	47.572	17.485	2.71	1.438	0.932	Dormant+	ENSMUSG00000039220	Ppp1r10	protein_coding
ENSMUSG00000039230	48.226	32.504	66.194	0.498	-1.007	0.801	Reactivated+	ENSMUSG00000039230	Tbcd	protein_coding
ENSMUSG00000039231	58.476	41.526	77.848	0.535	-0.903	0.731	Reactivated+	ENSMUSG00000039231	Suv39h1	protein_coding
[truncated: 1,674 more rows]
