# Supplementary material for: Gene expression predicts dormant metastatic breast cancer cell phenotype
Source: Breast Cancer Res. 2022 Jan 29;24:10. doi: 10.1186/s13058-022-01503-5 (PMC8800302; doi:10.1186/s13058-022-01503-5)
Supplement: Supplementary file 3 — Additional file 3: Supplementary Table S2: List of primer and probe sequences for qPCR analysis of gene expression. [file 13058_2022_1503_MOESM3_ESM.xlsx]

## Sheet: Table 2. qPCR probe assays
Gene name	Forward primer	Reverse primer	probe
Cfh	GAGTACGAACGCTCAATCTGT	GTATTTGGAATCTGCGGTGGA	/56-FAM/AAACTGTAC/ZEN/AAGCAAAACATCCTGCCC/3IABkFQ/
Gas6	GACTACCACTCTACAAAGAAGCTC	CGCACACCTTGATTTCCATC	/56-FAM/CTCAACTGC/ZEN/CAGGACCACCAACT/3IABkFQ/
Ogn	GTTATACCATCATTACCAACC	GTACAGCATCAATGTCAACTTCT	/56-FAM/ACAGAGCCA/ZEN/CTTAAGCAGACACACAA/3IABkFQ/
Mme	GCCTCAGCCGAAACTACAAG	CACAGCATTCTCCATATTCCCA	/56-FAM/TAGCACACC/ZEN/GTCTCCATGTTGCA/3IABkFQ/
Aldh1a1	CATCACTGTGTCATCTGCTCT	ACCCAGTTCTCTTCCATTTCC	/56-FAM/AGTTAACCC/ZEN/ACACCACCCCAGC/3IABkFQ/
Postn	AGAATGGAAGGGATGAAAGGC	GGAGTAGTGCTGAGTGGTAGT	/56-FAM/CCCGCAGTG/ZEN/ATGCCTATTGACCA/3IABkFQ/
Pdgfrb	CAGCCCAATGAGAGTGACAA	GAGATGGTGGAGGAAGTGTTG	/56-FAM/CATTCAAGG/ZEN/TGGAACTGGCAAGGC/3IABkFQ/
Dhrs3	CTTTCACACCAGCACCGA	CACAGCATCTACCGTCCTC	/56-FAM/TTTCCCAAC/ZEN/CTCTTCCCGCCA/3IABkFQ/
Mgp	CTGTGCTACGAATCTCACGAA	CTTTAGCTCGCCACCTCTG	/56-FAM/AGAAATGCC/ZEN/AACACCTTTATGTCCCCT/3IABkFQ/
Mcm3	GTAGTGCTGGATGATGTGGAG	CCTTGTTCTGGTAAATGCCTTG	/56-FAM/CAAGTAGTC/ZEN/TCTCTGCGCTTCCCG/3IABkFQ/
Mki67	AGTCTGATGTTAGGTGTTTGAGG	TTCTTGGTGCATACAATGTCTTC	/56-FAM/ACCCTTGGC/ZEN/TTAGGTTCACTGTCC/3IABkFQ/
Ccnb1	GCCTATATTGCATTTCCTAGTGTG	GAATGAAGCCAAGCAAGACAT	/56-FAM/CTCAGTGCC/ZEN/CTCCACAGTGTTCTT/3IABkFQ/
Lmnb1	GATCCTTTCCAAACACGCTCTA	TGAACACTTCCACTGTCAACA	/56-FAM/TCTCCTCAC/Zen/AGCTCTCTAACCTGCA/3IABkFQ/
Ptprc	TGAAGAAGAGAGATCCACCCA	TTTCCAATGTGCTGTGTCCT	/56-FAM/TGGAGGCTG/ZEN/AATACCAGAGACTTCCT/3IABkFQ/
Hprt	AACAAAGTCTGGCCTGTATCC	CCCCAAAATGGTTAAGGTTGC	/56-FAM/CTTGCTGGT/Zen/GAAAAGGACCTCTCGAA/3IABkFQ/
Tbp	CCAGAACTGAAAATCAACGCAG	GTATCTACCGTGAATCTTGGC	/56-FAM/ACTTGACCT/Zen/AAAGACCATTGCACTTCGT/3IABkFQ/
Luc2	GCCAAAAGCACTCTGATTGAC	CCATATCCTTGCCTGATACCTG	/56-FAM/CAACCGCTT/Zen/CCCCGACTTCCTTAG/3IABkFQ/
