# Supplementary material for: Gene expression predicts dormant metastatic breast cancer cell phenotype
Source: Breast Cancer Res. 2022 Jan 29;24:10. doi: 10.1186/s13058-022-01503-5 (PMC8800302; doi:10.1186/s13058-022-01503-5)
Supplement: Supplementary file 4 — Additional file 4: Supplementary Table S3: List of gRNA sequences used to knockout dormancy genes in D2.0R cells. [file 13058_2022_1503_MOESM4_ESM.xlsx]

## Sheet: Table 3. gRNA seq for KO
Gene	Exon	gRNA
Cfh	4	GAAATTGATTACCGTGAATG
Gas6	9	GAAGCGTAGTCTAATCACGG
Mme	9	TTGTTCCTGACGAATCAGTC
Ogn	7	GAGGGCAATCCAATTGCTCT
